# Supplementary material for: Inhibition of Protein Glycation by Tiger Milk Mushroom [Lignosus rhinocerus (Cooke) Ryvarden] and Search for Potential Anti-diabetic Activity-Related Metabolic Pathways by Genomic and Transcriptomic Data Mining
Source: Front Pharmacol. 2018 Feb 14;9:103. doi: 10.3389/fphar.2018.00103 (PMC5817425; doi:10.3389/fphar.2018.00103)
Supplement: DATA SHEET 1 — Assignment of L. rhinocerus genes to PlantCyc enzymes database and their respective RPKM values. [file Data_Sheet_1.XLSX]

## Sheet: Sheet 1
Gene ID	RPKM	Query ID	Accession #	Gene	Pathway	Description	Identity (%)	Alignment length	Mismatches	Gap opens	Q start	Q end	S start	S end	E-value	Bit score
GME10000_g	1.22697	G34-9338-MONOMER	G34-9338	Phpat.1Z028400.1.p	0	Transport of D-glycerate; Transport of D-glucarate; Transport of D-galactarate	23.841	302	215	6	175	1071	2	291	1.83e-10	64.7
GME10001_g	1.32268	G30-9212-MONOMER	G30-9212	Bra013007.1-P	aliphatic glucosinolate biosynthesis, side chain elongation cycle // "superpathway of leucine, valine, and isoleucine biosynthesis" // "leucine biosynthesis" // "homomethionine biosynthesis"	2-isopropylmalate synthase; Bra013007.1-P	29.972	357	208	8	4	1032	1509	1837	1.47e-32	138
GME10002_g	1.25374	G33-9803-MONOMER	G33-9803	GSVIVT01017089001	ornithine-citrulline shuttle	GSVIVT01017089001	31.22	205	126	6	19	615	104	299	1.39e-12	69.3
GME10003_g	0.649748	GIO2-4750-MONOMER	GIO2-4750	#N/A	#N/A		30.833	600	348	16	79	1797	43	602	1.23e-68	235
GME10005_g	-0.0178179	GIO2-4750-MONOMER	GIO2-4750	#N/A	#N/A		50.98	51	25	0	293	141	550	600	4.1e-06	47.8
GME10006_g	-0.417773	GIO2-4750-MONOMER	GIO2-4750	#N/A	#N/A		36.905	84	49	2	37	288	107	186	1.49e-07	49.7
GME10015_g	#N/A	G30-14812-MONOMER	G30-14812	Bra039006.1-P	ethylene biosynthesis I (plants)	aminocyclopropanecarboxylate oxidase	25.441	397	275	7	1219	2397	263	642	4.06e-34	142
GME10017_g	1.52251	GIO2-819-MONOMER	GIO2-819	Cre02.g116550.t1.2	very long chain fatty acid biosynthesis I // "very long chain fatty acid biosynthesis II"	trans-2-enoyl-CoA reductase (NADPH)	33.01	103	44	3	373	681	85	162	2.11e-06	52
GME10038_g	0.379161	GIO2-694-MONOMER	GIO2-694	Cre02.g096350.t1.1	0	D-amino-acid oxidase	27.488	211	107	8	448	1029	288	469	1.69e-07	55.1
GME10041_g	0.926137	GN7F-27597-MONOMER	GN7F-27597	#N/A	#N/A		26.136	352	235	10	394	1422	132	467	7.79e-22	102
GME10042_g	1.34021	G3B-11294-MONOMER	G3B-11294	Si001138m	0	3'(2'),5'-bisphosphate nucleotidase	29.302	215	130	9	40	672	45	241	4.49e-13	72.8
GME10046_g	1.85195	G3M-9517-MONOMER	G3M-9517	PGSC0003DMP400001318	0	nitrate-transporting ATPase	27.65	434	242	15	454	1638	95	495	3.06e-18	90.5
GME10047_g	0.863989	GIO2-682-MONOMER	GIO2-682	Cre09.g407110.t1.1	0	peptide-aspartate beta-dioxygenase; hypoxia-inducible factor-asparagine dioxygenase	26.23	183	106	5	379	927	173	326	1.04e-06	52.4
GME1006_g	1.47759	G33-8132-MONOMER	G33-8132	GSVIVT01025550001	cellulose biosynthesis	cellulose synthase (UDP-forming)	51.852	54	24	1	97	252	2	55	9.15e-12	64.7
GME10070_g	2.53579	G3P-5619-MONOMER	G3P-5619	evm.model.supercontig_17.168	folate transformations II	5-formyltetrahydrofolate cyclo-ligase; glutamate formiminotransferase	25.967	181	115	4	1009	1539	9	174	3.03e-11	66.2
GME10080_g	1.04224	G34-7281-MONOMER	G34-7281	Phpat.011G105900.1.p	0	cadmium-transporting ATPase	32.602	319	158	9	1117	2064	406	670	4.49e-39	155
GME10083_g	1.63487	G33-12089-MONOMER	G33-12089	GSVIVT01001827001	jasmonic acid biosynthesis	GSVIVT01001827001	32.836	536	297	13	10	1590	21	502	3.3e-72	241
GME10085_g	3.67833	GN7V-49137-MONOMER	GN7V-49137	Glyma.02G034000.1.p	fatty acid &alpha;-oxidation I // "ethanol degradation II"	phenylacetaldehyde dehydrogenase; benzaldehyde dehydrogenase (NAD+); aldehyde dehydrogenase (NAD+)	46.934	473	235	2	70	1440	61	533	1.16e-148	437
GME10086_g	1.39582	G30-13148-MONOMER	G30-13148	Bra013192.1-P	0	aminoglycoside N6'-acetyltransferase	31.624	117	63	4	730	1068	82	185	1.45e-07	53.9
GME10089_g	#N/A	G33-12301-MONOMER	G33-12301	GSVIVT01018780001	leucopelargonidin and leucocyanidin biosynthesis // "flavonoid biosynthesis (in equisetum)" // "pinobanksin biosynthesis" // "flavonoid biosynthesis" // "leucodelphinidin biosynthesis"	flavanone 3-dioxygenase	44.643	56	29	1	70	237	1167	1220	3.21e-07	47.8
GME1009_g	1.36731	G34-5874-MONOMER	G34-5874	Phpat.1Z009200.1.p	0	D-arginase	37.908	306	159	8	256	1173	31	305	1.4e-55	187
GME10090_g	1.65983	AT1G35250-MONOMER	AT1G35250	AT1G35250	acyl-ACP thioesterase pathway	acyl-lipid thioesterase	38.404	401	215	5	913	2112	80	449	7.56e-86	281
GME10092_g	1.03576	G3A-6741-MONOMER	G3A-6741	79829	0	calmodulin-lysine N-methyltransferase	28.571	245	128	9	22	732	3	208	2.27e-09	58.5
GME10095_g	1.86544	G30-13026-MONOMER	G30-13026	Bra024345.1-P	asparagine biosynthesis I // "glutamine degradation I" // "superpathway of asparagine biosynthesis" // "asparagine biosynthesis II"	Bra024345.1-P; aspartate-ammonia ligase; asparagine synthase (glutamine-hydrolysing)	51.307	612	220	13	1	1776	1	554	0	569
GME10096_g	0.848683	G37-10479-MONOMER	G37-10479	Potri.002G234100.1	0	Potri.002G234100.1	34.024	338	208	7	1	1005	1	326	2.94e-52	177
GME10098_g	0.149179	G3P-6871-MONOMER	G3P-6871	evm.model.supercontig_132.49	fatty acid biosynthesis (plant mitochondria)	evm.model.supercontig_132.49; beta-ketoacyl-acyl-carrier-protein synthase I	31.765	170	106	8	1735	2229	228	392	1.71e-06	54.3
GME101_g	0.948329	G34-6658-MONOMER	G34-6658	Phpat.021G019500.1.p	diacylglyceryl-<i>N,N,N</i>-trimethylhomoserine biosynthesis	Phpat.021G019500.1.p	31.974	760	359	22	211	2415	35	661	1.07e-101	333
GME10102_g	0.253065	GIO2-1671-MONOMER	GIO2-1671	Cre01.g050150.t1.1	0	NADPH dehydrogenase	34.916	358	158	6	91	960	44	394	4.18e-60	200
GME10103_g	0.220499	GIO2-1671-MONOMER	GIO2-1671	Cre01.g050150.t1.1	0	NADPH dehydrogenase	42.975	363	197	5	85	1173	42	394	1.13e-96	296
GME10104_g	1.08582	GIO2-864-MONOMER	GIO2-864	Cre06.g310950.t1.2	0	Cre06.g310950.t1.2	34.783	207	104	7	862	1434	351	542	9.93e-24	106
GME10106_g	#N/A	G30-14812-MONOMER	G30-14812	Bra039006.1-P	ethylene biosynthesis I (plants)	aminocyclopropanecarboxylate oxidase	24.702	336	216	13	46	1032	264	569	4.29e-15	79
GME10111_g	-1.11594	G3N-12320-MONOMER	G3N-12320	EMT21953	0	xenobiotic-transporting ATPase	37.358	265	154	5	283	1062	2273	2530	5.96e-51	184
GME10112_g	#N/A	G33-12301-MONOMER	G33-12301	GSVIVT01018780001	leucopelargonidin and leucocyanidin biosynthesis // "flavonoid biosynthesis (in equisetum)" // "pinobanksin biosynthesis" // "flavonoid biosynthesis" // "leucodelphinidin biosynthesis"	flavanone 3-dioxygenase	29.646	226	144	6	3601	4272	1043	1255	1.04e-15	86.3
GME10113_g	1.28579	G34-7340-MONOMER	G34-7340	Phpat.1Z027100.1.p	0	carboxylesterase	35.5	200	107	7	55	633	328	512	3.17e-23	99
GME10114_g	1.47943	G2Z-12788-MONOMER	G2Z-12788	cassava4.1_023643m	0	myosin ATPase	34.826	804	420	19	82	2466	13	721	4.18e-127	430
GME1013_g	1.90406	G30-11643-MONOMER	G30-11643	Bra006520.1-P	0	Bra006520.1-P	25.084	299	130	14	388	1146	34	284	7.06e-10	62.8
GME10136_g	1.72847	G3F-11549-MONOMER	G3F-11549	Solyc04g077040.2.1	xylose degradation I	xylulokinase	26.023	611	338	22	25	1788	11	530	3.44e-40	158
GME10137_g	1.94504	GIO2-4922-MONOMER	GIO2-4922	Cre01.g000650.t1.1	0	primary-amine oxidase	38.746	622	306	15	391	2178	171	743	1.28e-118	376
GME10139_g	0.786943	GIO2-5159-MONOMER	GIO2-5159	Cre09.g387319.t1.1	0	dihydrouridine synthase	31.602	231	146	5	19	693	43	267	3.75e-09	60.1
GME1014_g	1.74154	G33-9457-MONOMER	G33-9457	GSVIVT01019359001	0	nucleoplasmin ATPase	36.015	1902	970	50	367	5790	131	1879	0	928
GME10142_g	1.31151	G3P-5184-MONOMER	G3P-5184	evm.model.supercontig_65.127	3-phosphoinositide biosynthesis	1-phosphatidylinositol-3-phosphate 5-kinase	39.796	294	162	6	4276	5127	783	1071	4.83e-56	216
GME10143_g	#N/A	G30-14812-MONOMER	G30-14812	Bra039006.1-P	ethylene biosynthesis I (plants)	aminocyclopropanecarboxylate oxidase	25.393	382	260	7	907	2046	263	621	6.42e-33	138
GME10144_g	#N/A	G3N-13337-MONOMER	G3N-13337	EMT10353	0	Zn2+-exporting ATPase	26.05	238	167	4	223	927	742	973	1.46e-12	73.9
GME10150_g	#N/A	G33-12301-MONOMER	G33-12301	GSVIVT01018780001	leucopelargonidin and leucocyanidin biosynthesis // "flavonoid biosynthesis (in equisetum)" // "pinobanksin biosynthesis" // "flavonoid biosynthesis" // "leucodelphinidin biosynthesis"	flavanone 3-dioxygenase	35.841	226	140	1	1	678	973	1193	9.75e-44	158
GME10154_g	1.48527	GDQC-113345-MONOMER	GDQC-113345	#N/A	#N/A		27.731	476	255	14	31	1296	382	822	1.31e-36	145
GME10158_g	#N/A	G3N-12320-MONOMER	G3N-12320	EMT21953	0	xenobiotic-transporting ATPase	30.696	316	186	7	1312	2196	2274	2577	5.71e-28	123
GME10159_g	2.32036	G34-6423-MONOMER	G34-6423	Phpat.019G012100.1.p	0	(S)-2-hydroxy-acid oxidase	34.715	386	206	8	151	1305	13	353	2.94e-52	181
GME10160_g	2.13891	GIO2-281-MONOMER	GIO2-281	#N/A	#N/A		66.774	310	95	4	46	963	4	309	2.5e-145	415
GME10163_g	1.48363	GDQC-1580-MONOMER	GDQC-1580	#N/A	#N/A		27.804	633	368	23	2509	4221	97	702	1.46e-55	209
GME10164_g	1.8055	G2Z-8626-MONOMER	G2Z-8626	cassava4.1_010018m	0	NADH:ubiquinone reductase (non-electrogenic)	31.061	264	173	4	415	1188	105	365	7.88e-14	74.3
GME10166_g	0.0242269	G3N-12320-MONOMER	G3N-12320	EMT21953	0	xenobiotic-transporting ATPase	35.802	243	143	5	478	1203	2273	2503	3.93e-34	137
GME10167_g	-1.14022	G30-14812-MONOMER	G30-14812	Bra039006.1-P	ethylene biosynthesis I (plants)	aminocyclopropanecarboxylate oxidase	36.232	69	43	1	52	258	606	673	3.56e-07	51.6
GME1017_g	2.35899	G3F-13285-MONOMER	G3F-13285	Solyc02g085350.2.1	superpathway of cytosolic glycolysis (plants), pyruvate dehydrogenase and TCA cycle // "aerobic respiration I (cytochrome c)" // "TCA cycle II (plants and fungi)" // "TCA cycle variation V (plant)" // "aerobic respiration III (alternative oxidase pathway)"	succinate dehydrogenase (ubiquinone)	72.37	637	166	4	10	1917	3	630	0	905
GME10170_g	0.140343	G3A-10309-MONOMER	G3A-10309	#N/A	#N/A	92349	36.453	203	111	8	28	591	37	236	3.18e-21	91.3
GME1018_g	1.34619	G2T-8287-MONOMER	G2T-8287	MLOC_69952.1	<i>cis</i>-vaccenate biosynthesis // "palmitate biosynthesis II (bacteria and plants)" // "superpathway of fatty acid biosynthesis II (plant)" // "stearate biosynthesis II (bacteria and plants)" // "fatty acid elongation -- saturated"	fatty-acyl-CoA synthase	35.887	248	149	5	25	765	48	286	2.09e-33	132
GME10182_g	1.53262	G34-10385-MONOMER	G34-10385	Phpat.018G043200.1.p	tryptophan biosynthesis	indole-3-glycerol-phosphate lyase; tryptophan synthase; tryptophan synthase (indole-salvaging)	61.735	392	145	2	910	2070	81	472	5.66e-171	499
GME10183_g	1.12263	GIO2-978-MONOMER	GIO2-978	Cre13.g576150.t1.1	asparagine degradation I	Cre13.g576150.t1.1	34.524	252	146	6	1	726	541	783	1.72e-31	130
GME102_g	2.08815	G3P-6867-MONOMER	G3P-6867	evm.model.supercontig_1199.1	2-oxoglutarate decarboxylation to succinyl-CoA	dihydrolipoyllysine-residue succinyltransferase	41.702	470	175	7	160	1566	1	372	2.71e-108	329
GME10208_g	1.86067	G2U-8226-MONOMER	G2U-8226	Bradi3g53987.3.p	0	sterol 24-C-methyltransferase	49.518	311	147	3	118	1050	41	341	5.37e-110	326
GME10209_g	1.43371	G2U-7070-MONOMER	G2U-7070	Bradi3g18850.1.p	0	NADPH-hemoprotein reductase	29.088	636	386	21	1492	3243	78	700	2.29e-58	216
GME10216_g	1.63144	GDQC-104704-MONOMER	GDQC-104704	#N/A	#N/A		35.833	240	138	7	118	828	1440	1666	2.19e-32	131
GME10218_g	0.64946	AT1G35250-MONOMER	AT1G35250	AT1G35250	acyl-ACP thioesterase pathway	acyl-lipid thioesterase	28.372	430	185	13	430	1668	119	442	1.49e-33	137
GME1022_g	2.26586	G37-15408-MONOMER	G37-15408	Potri.017G041800.1	0	heterotrimeric G-protein GTPase	41.914	742	357	11	16	2085	25	744	0	576
GME10223_g	0.466089	G34-10694-MONOMER	G34-10694	Phpat.1Z007100.1.p	0	NADP-retinol dehydrogenase	28.772	285	182	5	10	861	1	265	7.55e-32	126
GME10241_g	-0.482379	G3N-12320-MONOMER	G3N-12320	EMT21953	0	xenobiotic-transporting ATPase	33.472	481	292	6	2455	3822	2286	2763	3.52e-74	275
GME10246_g	#N/A	G3B-7577-MONOMER	G3B-7577	Si036516m	0	aldose 1-epimerase	36.923	130	66	5	289	666	15	132	6.75e-15	74.3
GME10247_g	#N/A	G33-12301-MONOMER	G33-12301	GSVIVT01018780001	leucopelargonidin and leucocyanidin biosynthesis // "flavonoid biosynthesis (in equisetum)" // "pinobanksin biosynthesis" // "flavonoid biosynthesis" // "leucodelphinidin biosynthesis"	flavanone 3-dioxygenase	36.905	168	101	1	34	537	1025	1187	2.08e-30	118
GME10268_g	#N/A	G30-14812-MONOMER	G30-14812	Bra039006.1-P	ethylene biosynthesis I (plants)	aminocyclopropanecarboxylate oxidase	25.836	329	207	10	241	1185	264	569	1.1e-23	105
GME10269_g	#N/A	G30-14812-MONOMER	G30-14812	Bra039006.1-P	ethylene biosynthesis I (plants)	aminocyclopropanecarboxylate oxidase	24.941	421	277	9	28	1260	282	673	5.53e-37	148
GME10273_g	1.32377	G3G-12160-MONOMER	G3G-12160	TRIUR3_06522-P1	PRPP biosynthesis I	ribose-phosphate diphosphokinase	28.452	239	138	6	526	1233	25	233	9.34e-13	75.5
GME10275_g	#N/A	G3G-13685-MONOMER	G3G-13685	TRIUR3_23005-P1	superpathway of cytosolic glycolysis (plants), pyruvate dehydrogenase and TCA cycle // "glycolysis IV (plant cytosol)" // "gluconeogenesis I" // "glycolysis I (from glucose 6-phosphate)"	TRIUR3_23005-P1	46.739	184	98	0	16	567	179	362	2.82e-47	173
GME10276_g	#N/A	G3N-8508-MONOMER	G3N-8508	EMT19177	0	3,5-dimethoxyphenol O-methyltransferase; 3,5-dihydroxyanisole O-methyltransferase	52.778	36	17	0	16	123	206	241	3.12e-06	47
GME10277_g	-0.00302501	G3G-8315-MONOMER	G3G-8315	TRIUR3_34889-P1	glycerol and glycerophosphodiester degradation // "glycerophosphodiester degradation"	glycerophosphodiester phosphodiesterase	25.294	170	123	2	1402	1911	772	937	4.01e-06	53.5
GME10283_g	2.09164	GSP-4632-MONOMER	GSP-4632	Spipo6G0053100	aerobic respiration I (cytochrome c) // "NAD/NADH phosphorylation and dephosphorylation" // "aerobic respiration III (alternative oxidase pathway)"	NADH:ubiquinone reductase (H+-translocating)	34.167	120	68	3	127	453	8	127	4.73e-15	69.7
GME10293_g	1.86851	GSP-4916-MONOMER	GSP-4916	Spipo22G0004800	superpathway of pyrimidine deoxyribonucleotides <i>de novo</i> biosynthesis // "superpathway of pyrimidine ribonucleotides <i>de novo</i> biosynthesis" // "UMP biosynthesis"	orotidine-5'-phosphate decarboxylase; orotate phosphoribosyltransferase	50.562	267	117	3	22	819	224	476	1.1e-69	224
GME10296_g	1.11534	G3P-8413-MONOMER	G3P-8413	evm.model.supercontig_209.1	cysteine biosynthesis I // "seleno-amino acid biosynthesis"	serine O-acetyltransferase	60.976	41	16	0	115	237	19	59	5.51e-09	54.7
GME10297_g	1.48198	G3A-7515-MONOMER	G3A-7515	#N/A	#N/A		41.579	190	108	2	238	804	3	190	6.13e-43	146
GME10299_g	1.69845	G30-10460-MONOMER	G30-10460	Bra017233.1-P	oxygenic photosynthesis // "superpathway of cytosolic glycolysis (plants), pyruvate dehydrogenase and TCA cycle" // "Calvin-Benson-Bassham cycle" // "glycolysis IV (plant cytosol)" // "sucrose biosynthesis I (from photosynthesis)" // "gluconeogenesis I" // "glycolysis I (from glucose 6-phosphate)"	fructose-bisphosphate aldolase	36.957	92	58	0	133	408	88	179	1.12e-10	67
GME10301_g	2.16181	GIO2-781-MONOMER	GIO2-781	Cre12.g522650.t1.1	0	glycolipid 6-alpha-mannosyltransferase	25.837	209	135	4	169	735	131	339	2.54e-11	68.6
GME10302_g	2.17405	G2Z-7238-MONOMER	G2Z-7238	cassava4.1_010265m	0	sorbitol-6-phosphate 2-dehydrogenase	43.155	336	170	6	64	1050	36	357	2.79e-84	262
GME10303_g	2.59863	G34-6944-MONOMER	G34-6944	Phpat.021G011500.1.p	superpathway of lysine, threonine and methionine biosynthesis II // "<i>S</i>-adenosyl-L-methionine cycle II" // "methionine biosynthesis II"	5-methyltetrahydropteroyltriglutamate-homocysteine S-methyltransferase	50	768	369	7	10	2295	3	761	0	757
GME10307_g	1.49656	G3B-13031-MONOMER	G3B-13031	Si035382m	0	export of F-	25.753	365	222	13	190	1170	127	480	1.9e-10	64.7
GME10308_g	1.62835	G34-7051-MONOMER	G34-7051	Phpat.022G051900.1.p	sphingolipid biosynthesis (plants)	3-dehydrosphinganine reductase; Phpat.022G051900.1.p	30.921	304	188	6	103	972	78	373	1.47e-33	129
GME10309_g	1.66336	G3E-27572-MONOMER	G3E-27572	Pavir.Eb03166.1.p	phospholipid biosynthesis II // "cardiolipin biosynthesis II" // "phosphatidylglycerol biosynthesis I (plastidic)" // "phosphatidylglycerol biosynthesis II (non-plastidic)"	phosphatidylglycerophosphatase	43.151	146	74	5	52	480	31	170	1.79e-27	107
GME10310_g	1.47822	G3M-6394-MONOMER	G3M-6394	PGSC0003DMP400019053	0	xenobiotic-transporting ATPase	34.281	563	301	11	676	2295	90	606	2.66e-81	285
GME10313_g	#N/A	G3G-13685-MONOMER	G3G-13685	TRIUR3_23005-P1	superpathway of cytosolic glycolysis (plants), pyruvate dehydrogenase and TCA cycle // "glycolysis IV (plant cytosol)" // "gluconeogenesis I" // "glycolysis I (from glucose 6-phosphate)"	TRIUR3_23005-P1	49.383	81	41	0	1	243	217	297	5.81e-23	93.6
GME10315_g	#N/A	G3N-13337-MONOMER	G3N-13337	EMT10353	0	Zn2+-exporting ATPase	25.157	159	103	4	385	822	742	897	8.22e-07	55.1
GME10322_g	0.801005	G3F-13345-MONOMER	G3F-13345	Solyc00g031030.1.1	ethylene biosynthesis I (plants)	aminocyclopropanecarboxylate oxidase	35.331	317	200	3	52	1002	3	314	7.32e-68	217
GME10329_g	0.457869	G30-14812-MONOMER	G30-14812	Bra039006.1-P	ethylene biosynthesis I (plants)	aminocyclopropanecarboxylate oxidase	24.402	418	255	10	1321	2421	264	671	1.18e-16	87.4
GME1033_g	1.30311	G2U-7432-MONOMER	G2U-7432	Bradi2g47860.2.p	<i>trans</i>-zeatin biosynthesis	N6-(Delta2-isopentenyl)-adenosine 5'-monophosphate phosphoribohydrolase; Bradi2g47860.2.p	46.237	186	81	2	181	738	22	188	3.9e-48	162
GME10334_g	0.82728	GN7F-31475-MONOMER	GN7F-31475	LOC_Os08g37130.1	0	LOC_Os08g37130.1	38.333	240	116	9	85	765	30	250	1.35e-33	124
GME10336_g	#N/A	G3N-13618-MONOMER	G3N-13618	EMT23862	0	1,2-alpha-L-fucosidase; alpha-L-fucosidase	35.714	112	68	1	1	336	611	718	1.07e-11	62
GME10343_g	#N/A	G3N-12320-MONOMER	G3N-12320	EMT21953	0	xenobiotic-transporting ATPase	35.548	301	178	8	13	900	2476	2765	2.09e-47	173
GME10352_g	#N/A	G3N-13337-MONOMER	G3N-13337	EMT10353	0	Zn2+-exporting ATPase	28.378	222	148	5	340	993	741	955	3.24e-14	76.6
GME10355_g	1.30126	G3A-9447-MONOMER	G3A-9447	111305	superpathway of pyrimidine deoxyribonucleotides <i>de novo</i> biosynthesis // "superpathway of pyrimidine deoxyribonucleotides <i>de novo</i> biosynthesis (E. coli)" // "superpathway of pyrimidine deoxyribonucleoside salvage" // "pyrimidine deoxyribonucleotides <i>de novo</i> biosynthesis I" // "pyrimidine deoxyribonucleotides <i>de novo</i> biosynthesis II" // "pyrimidine deoxyribonucleotide ph…	T2-induced deoxynucleotide kinase	48.246	228	102	5	19	690	6	221	2.41e-64	202
GME10356_g	1.2937	G3G-8947-MONOMER	G3G-8947	#N/A	#N/A		29.73	111	75	2	25	357	1	108	9.08e-08	53.9
GME10366_g	1.40929	G3F-8959-MONOMER	G3F-8959	Solyc01g100020.2.1	superpathway of choline biosynthesis // "choline biosynthesis III" // "phospholipases" // "phosphatidate metabolism, as a signaling molecule"	phospholipase D	39.731	297	151	7	2200	3030	295	583	1.65e-57	220
GME1037_g	0.243618	G34-7915-MONOMER	G34-7915	Phpat.016G000300.1.p	0	L-ascorbate oxidase	29.895	572	315	20	10	1512	12	568	3.15e-63	218
GME10377_g	1.64493	G30-13964-MONOMER	G30-13964	Bra032557.1-P	leucine degradation I	methylcrotonoyl-CoA carboxylase	28.022	182	110	6	415	915	793	968	3.43e-06	51.6
GME10382_g	1.71145	GN7F-17341-MONOMER	GN7F-17341	LOC_Os02g56310.1	gluconeogenesis I	phosphoenolpyruvate carboxykinase (ATP)	30.435	276	181	3	520	1335	12	280	1.28e-33	133
GME10386_g	1.13543	G3A-7869-MONOMER	G3A-7869	437525	homogalacturonan biosynthesis	polygalacturonate 4-alpha-galacturonosyltransferase	30	180	95	7	184	675	508	672	3.4e-12	70.9
GME1039_g	0.970895	G33-8788-MONOMER	G33-8788	GSVIVT01027538001	detoxification of reactive carbonyls in chloroplasts	GSVIVT01027538001	34.677	248	128	6	13	735	14	234	4.96e-26	108
GME10392_g	1.41901	G3A-10309-MONOMER	G3A-10309	#N/A	#N/A	92349	35.857	251	133	9	22	705	37	282	1.53e-28	110
GME10397_g	#N/A	G3G-13685-MONOMER	G3G-13685	TRIUR3_23005-P1	superpathway of cytosolic glycolysis (plants), pyruvate dehydrogenase and TCA cycle // "glycolysis IV (plant cytosol)" // "gluconeogenesis I" // "glycolysis I (from glucose 6-phosphate)"	TRIUR3_23005-P1	33.333	120	78	1	340	699	129	246	2.97e-08	55.8
GME10399_g	#N/A	G33-12301-MONOMER	G33-12301	GSVIVT01018780001	leucopelargonidin and leucocyanidin biosynthesis // "flavonoid biosynthesis (in equisetum)" // "pinobanksin biosynthesis" // "flavonoid biosynthesis" // "leucodelphinidin biosynthesis"	flavanone 3-dioxygenase	36.792	106	67	0	1	318	1047	1152	1.2e-20	87
GME1040_g	0.345655	G3A-8224-MONOMER	G3A-8224	99539	0	NADPH:quinone reductase	37.129	202	104	6	76	675	24	204	2.13e-26	109
GME10400_g	1.22955	G3P-8619-MONOMER	G3P-8619	evm.model.supercontig_171.21	0	evm.model.supercontig_171.21	46.809	47	25	0	1015	1155	90	136	3e-06	51.2
GME10401_g	#N/A	G33-12301-MONOMER	G33-12301	GSVIVT01018780001	leucopelargonidin and leucocyanidin biosynthesis // "flavonoid biosynthesis (in equisetum)" // "pinobanksin biosynthesis" // "flavonoid biosynthesis" // "leucodelphinidin biosynthesis"	flavanone 3-dioxygenase	32.035	462	277	7	2842	4221	972	1398	1.33e-55	216
GME10402_g	1.65874	GIO2-4468-MONOMER	GIO2-4468	#N/A	#N/A		28.391	317	180	11	1837	2670	44	352	2.57e-21	101
GME10415_g	0.55995	G34-10218-MONOMER	G34-10218	Phpat.007G092500.1.p	0	2-alkenal reductase	30.719	306	150	8	73	963	129	381	3.96e-24	104
GME10422_g	0.764923	G3N-13337-MONOMER	G3N-13337	EMT10353	0	Zn2+-exporting ATPase	26.506	249	158	7	3247	3963	731	964	5.24e-08	60.1
GME10423_g	0.910982	G3C-12561-MONOMER	G3C-12561	Sobic.003G411000.1.p	0	Sobic.003G411000.1.p	46.69	287	135	6	64	891	42	321	2.64e-81	253
GME10429_g	1.37147	G3P-7410-MONOMER	G3P-7410	evm.model.supercontig_232.9	superpathway of geranylgeranyldiphosphate biosynthesis I (via mevalonate) // "mevalonate pathway I"	hydroxymethylglutaryl-CoA reductase (NADPH)	58.125	320	131	2	79	1038	151	467	1.01e-124	371
GME1043_g	0.322288	GIO2-1826-MONOMER	GIO2-1826	Cre09.g398252.t1.1	0	NADP-retinol dehydrogenase	32.195	205	115	6	202	759	110	309	1.59e-23	99.4
GME10432_g	0.344117	GIO2-4468-MONOMER	GIO2-4468	#N/A	#N/A		27.619	315	185	10	301	1134	44	352	1.1e-19	94.4
GME10433_g	2.55691	GSP-6744-MONOMER	GSP-6744	Spipo12G0056200	0	H+-exporting ATPase	56.563	838	348	8	154	2658	7	831	0	917
GME10449_g	1.31402	G34-9806-MONOMER	G34-9806	Phpat.006G074300.1.p	0	lipopolysaccharide-transporting ATPase	30.333	300	150	6	367	1263	435	676	8.91e-33	130
GME10453_g	1.07364	G3A-10084-MONOMER	G3A-10084	115634	0	flavonoid 3'-monooxygenase	26.247	381	252	13	70	1155	22	392	3.28e-28	117
GME10461_g	0.78223	G37-11221-MONOMER	G37-11221	Potri.009G057500.1	0	cinnamyl-alcohol dehydrogenase	31.627	332	185	17	28	939	8	325	1.2e-23	100
GME10476_g	-0.512264	G3N-12320-MONOMER	G3N-12320	EMT21953	0	xenobiotic-transporting ATPase	33.705	359	210	5	46	1065	2312	2661	5.5e-58	205
GME10478_g	1.00093	GDQC-112919-MONOMER	GDQC-112919	GRMZM5G868120_P02	0	; phosphoinositide 5-phosphatase	65	40	14	0	16	135	83	122	8.33e-09	58.9
GME10479_g	1.35834	G3A-10311-MONOMER	G3A-10311	33909	homogalacturonan degradation	polygalacturonase	27.941	340	200	10	265	1248	50	356	4.96e-25	107
GME10488_g	1.65101	G3F-10545-MONOMER	G3F-10545	Solyc03g120670.2.1	rosmarinic acid biosynthesis II // "superpathway of rosmarinic acid biosynthesis" // "rosmarinic acid biosynthesis I" // "4-hydroxybenzoate biosynthesis I (eukaryotes)"	(R)-4-hydroxyphenyllactate dehydrogenase; Solyc03g120670.2.1; hydroxyphenylpyruvate reductase	30.696	316	200	7	10	957	7	303	1.38e-46	162
GME1049_g	#N/A	G3G-10290-MONOMER	G3G-10290	TRIUR3_14664-P1	0	H+-exporting ATPase	25.541	231	160	4	799	1482	2	223	1.56e-13	76.3
GME10495_g	0.58841	GIO2-4750-MONOMER	GIO2-4750	#N/A	#N/A		26.786	560	295	24	799	2370	52	532	1.15e-30	130
GME10514_g	0.243265	GN7F-31866-MONOMER	GN7F-31866	LOC_Os04g43200.1	0	plant seed peroxygenase	46.465	198	99	3	196	786	44	235	2.03e-52	172
GME10516_g	2.1363	GDQC-104704-MONOMER	GDQC-104704	#N/A	#N/A		37.102	283	168	4	64	891	1443	1722	6.1e-45	167
GME10517_g	2.06603	G3E-18466-MONOMER	G3E-18466	Pavir.Ea00383.1.p	0	cytochrome-b5 reductase	45.833	264	136	4	211	999	57	314	7.15e-76	237
GME10520_g	1.94664	G30-15474-MONOMER	G30-15474	Bra004899.1-P	chorismate biosynthesis I // "chorismate biosynthesis from 3-dehydroquinate"	3-phosphoshikimate 1-carboxyvinyltransferase	31.646	237	115	7	196	792	152	379	1.18e-23	103
GME10522_g	0.871667	G3F-10933-MONOMER	G3F-10933	Solyc09g064720.2.1	0	carboxymethylenebutenolidase	27.519	258	147	6	58	831	20	237	2.61e-15	75.5
GME10523_g	0.349013	GN7F-32062-MONOMER	GN7F-32062	LOC_Os05g33100.1	0	lysozyme	31.33	233	147	7	109	804	19	239	3.35e-24	99.4
GME1053_g	2.28388	GIO2-1750-MONOMER	GIO2-1750	Cre03.g145127.t1.1	0	dynein ATPase	26.293	232	138	10	250	888	15	232	5.16e-13	75.1
GME10534_g	1.82436	G3M-7053-MONOMER	G3M-7053	PGSC0003DMP400030813	0	galactose oxidase	30.874	515	281	19	1546	2925	8	502	1.02e-54	200
GME10539_g	1.98791	G3B-11114-MONOMER	G3B-11114	Si006138m	0	L-ascorbate oxidase	30.857	525	305	18	304	1749	41	550	2.63e-55	199
GME10564_g	#N/A	G30-14812-MONOMER	G30-14812	Bra039006.1-P	ethylene biosynthesis I (plants)	aminocyclopropanecarboxylate oxidase	28.747	407	252	10	1111	2301	264	642	1.14e-37	153
GME10572_g	0.579821	G3C-6568-MONOMER	G3C-6568	Sobic.009G043500.1.p	sulfite oxidation IV	sulfite oxidase	39.267	382	200	12	4	1074	11	385	2e-77	245
GME10583_g	#N/A	G3N-12320-MONOMER	G3N-12320	EMT21953	0	xenobiotic-transporting ATPase	34.375	224	134	6	31	684	2479	2695	1.07e-28	115
GME10590_g	0.636254	G33-9457-MONOMER	G33-9457	GSVIVT01019359001	0	nucleoplasmin ATPase	27.692	585	340	19	889	2547	1277	1810	4.37e-56	215
GME10601_g	2.29093	G34-5874-MONOMER	G34-5874	Phpat.1Z009200.1.p	0	D-arginase	31.129	363	179	10	127	1215	3	294	9.8e-41	149
GME10605_g	0.896477	G3M-10751-MONOMER	G3M-10751	PGSC0003DMP400062094	gibberellin biosynthesis I (non C-3, non C-13 hydroxylation) // "gibberellin biosynthesis III (early C-13 hydroxylation)"	gibberellin-44 dioxygenase; PGSC0003DMP400062094	31.25	144	90	5	22	450	4	139	3.73e-15	72.8
GME1061_g	0.823912	GN7V-59461-MONOMER	GN7V-59461	Glyma.13G358800.1.p	0	Transport of L-carnitine and O-acyl-L-carnitine; Glyma.13G358800.1.p	33.824	204	108	6	385	966	8	194	4.38e-21	95.5
GME1062_g	1.21602	G3C-7333-MONOMER	G3C-7333	Sobic.005G218100.1.p	cyclopropane fatty acid (CFA) biosynthesis	cyclopropane-fatty-acyl-phospholipid synthase	30.06	499	202	16	217	1644	489	863	8.05e-45	172
GME10627_g	0.736893	G3B-9943-MONOMER	G3B-9943	Si029481m	0	D-amino-acid oxidase	39.506	81	42	3	61	288	158	236	3.93e-06	45.4
GME1064_g	0.527209	G30-16996-MONOMER	G30-16996	#N/A	#N/A		32.813	128	64	3	301	678	81	188	4.49e-10	59.3
GME1065_g	0.557738	G37-12282-MONOMER	G37-12282	#N/A	#N/A		25.581	129	75	2	370	750	108	217	1.8e-06	49.7
GME10670_g	#N/A	G34-9346-MONOMER	G34-9346	Phpat.006G063300.1.p	superpathway of adenosine nucleotides <i>de novo</i> biosynthesis I // "superpathway of purine nucleotides <i>de novo</i> biosynthesis I" // "adenosine ribonucleotides <i>de novo</i> biosynthesis"	H+-transporting two-sector ATPase	57.759	116	49	0	4	351	8	123	7.6e-46	146
GME10673_g	#N/A	GN7F-31475-MONOMER	GN7F-31475	LOC_Os08g37130.1	0	LOC_Os08g37130.1	45.122	82	39	2	260	15	114	189	1.12e-11	62
GME10674_g	-0.662646	GIO2-1984-MONOMER	GIO2-1984	Cre17.g702750.t1.2	sphingolipid biosynthesis (plants)	3-dehydrosphinganine reductase	33.75	240	151	5	241	948	1	236	8.68e-18	84.7
GME10676_g	#N/A	AT4G35020-MONOMER	AT4G35020	AT4G35020.1	0	GTPase	48.171	164	83	1	31	522	20	181	1.4e-50	163
GME10678_g	#N/A	EG10904-MONOMER	EG10904	#N/A	#N/A		30.496	141	89	3	229	651	10	141	1.51e-08	54.7
GME1068_g	1.26135	AT4G38590-MONOMER	AT4G38590	AT4G38590.2	0	beta-galactosidase	44.595	148	67	4	34	474	917	1050	3.37e-21	102
GME10686_g	0.90808	G3A-8847-MONOMER	G3A-8847	92159	0	8-amino-7-oxononanoate synthase	31.474	251	147	6	118	840	113	348	4.01e-24	103
GME10688_g	1.01027	G33-10352-MONOMER	G33-10352	GSVIVT01014838001	superpathway of pyrimidine nucleobases salvage // "pyrimidine salvage pathway" // "pyrimidine nucleobases salvage I" // "superpathway of pyrimidine ribonucleosides salvage" // "pyrimidine ribonucleosides salvage I"	uridine kinase; uracil phosphoribosyltransferase	39.474	304	154	7	4	912	183	457	1.21e-67	220
GME10691_g	#N/A	G3G-8821-MONOMER	G3G-8821	TRIUR3_01943-P1	jasmonic acid biosynthesis // "fatty acid &beta;-oxidation II (peroxisome)"	acetyl-CoA C-acyltransferase	48.026	152	49	3	46	465	34	167	5.62e-27	106
GME10699_g	0.643964	GN7F-18778-MONOMER	GN7F-18778	#N/A	#N/A		48.036	331	166	4	103	1092	3	328	1.83e-103	310
GME10703_g	0.154134	G3G-10889-MONOMER	G3G-10889	TRIUR3_31667-P1	(<i>R,R</i>)-butanediol biosynthesis	(R,R)-butanediol dehydrogenase	46.341	82	43	1	7	252	1	81	1.08e-22	84.3
GME10706_g	1.08478	G3F-13345-MONOMER	G3F-13345	Solyc00g031030.1.1	ethylene biosynthesis I (plants)	aminocyclopropanecarboxylate oxidase	35.647	317	199	3	52	1002	3	314	2.68e-68	218
GME10714_g	#N/A	G30-14118-MONOMER	G30-14118	Bra021999.1-P	molybdenum cofactor biosynthesis	Bra021999.1-P	38.155	401	210	12	7	1152	12	393	2.89e-60	208
GME10716_g	0.317734	G3N-13362-MONOMER	G3N-13362	EMT00200	0	deacetoxyvindoline 4-hydroxylase	31.683	101	54	3	10	285	29	123	1.35e-07	50.8
GME10736_g	-0.677712	G3N-14207-MONOMER	G3N-14207	EMT24759	asparagine degradation I	EMT24759	34.951	103	65	2	70	375	9	110	6.01e-10	54.7
GME10740_g	1.01359	GN7V-66365-MONOMER	GN7V-66365	Glyma.U004500.1.p	0	glucan 1,4-alpha-glucosidase	37.805	82	51	0	985	1230	63	144	3.65e-13	69.7
GME10741_g	#N/A	GIO2-4652-MONOMER	GIO2-4652	Cre12.g509750.t1.2	0	ubiquinol-cytochrome-c reductase	24.694	409	286	9	202	1392	82	480	2.51e-17	86.3
GME10743_g	1.82575	G3E-23575-MONOMER	G3E-23575	Pavir.Aa02062.1.p	<i>cis</i>-vaccenate biosynthesis // "palmitate biosynthesis II (bacteria and plants)" // "superpathway of fatty acid biosynthesis II (plant)" // "stearate biosynthesis II (bacteria and plants)" // "fatty acid elongation -- saturated"	fatty-acyl-CoA synthase	32.432	185	110	4	67	618	75	245	7.41e-17	79
GME1075_g	1.08892	GSP-5655-MONOMER	GSP-5655	Spipo1G0008900	cyclopropane fatty acid (CFA) biosynthesis	cyclopropane-fatty-acyl-phospholipid synthase	42.683	82	43	2	1	243	310	388	1.19e-13	70.1
GME10755_g	1.48238	G34-5959-MONOMER	G34-5959	Phpat.020G044300.1.p	0	unsaturated rhamnogalacturonyl hydrolase	37.43	179	105	3	193	717	66	241	1.67e-26	107
GME10756_g	2.37865	GDQC-4789-MONOMER	GDQC-4789	#N/A	#N/A		31.193	109	72	2	685	1008	487	593	1.57e-06	53.5
GME10759_g	2.01671	AT5G40760-MONOMER	AT5G40760	G6PD6	pentose phosphate pathway // "pentose phosphate pathway (oxidative branch) I"	glucose-6-phosphate 1-dehydrogenase	52.59	502	208	10	88	1563	34	515	1.14e-169	491
GME1076_g	1.06316	AT3G23530-MONOMER	AT3G23530	AT3G23530	0	cyclopropane-fatty-acyl-phospholipid synthase	35.393	356	208	8	157	1212	2	339	1.31e-55	198
GME10764_g	#N/A	GDQC-104704-MONOMER	GDQC-104704	#N/A	#N/A		40.23	261	129	8	169	933	1440	1679	2.74e-39	150
GME10766_g	1.75255	G3A-7342-MONOMER	G3A-7342	267769	stearate biosynthesis II (bacteria and plants) // "superpathway of fatty acid biosynthesis II (plant)" // "palmitate biosynthesis II (bacteria and plants)"	enoyl-[acyl-carrier-protein] reductase (NADH)	31.024	332	183	10	91	1023	23	329	7.15e-13	70.9
GME1077_g	1.87675	GN7V-62129-MONOMER	GN7V-62129	Glyma.16G149300.1.p	superpathway of pterocarpan biosynthesis (via formononetin) // "superpathway of formononetin derivative biosynthesis" // "maackiain biosynthesis"	isoflavone 2'-hydroxylase; 4'-methoxyisoflavone 2'-hydroxylase	27.252	444	252	8	172	1323	50	482	6.26e-38	146
GME10786_g	1.05015	G34-10218-MONOMER	G34-10218	Phpat.007G092500.1.p	0	2-alkenal reductase	35.616	219	117	7	10	627	104	311	5.17e-22	98.2
GME10788_g	1.87017	G3F-7425-MONOMER	G3F-7425	Solyc04g009910.2.1	gluconeogenesis I	phosphoenolpyruvate carboxykinase (ATP)	33.588	262	163	8	61	822	9	267	1.51e-33	133
GME10792_g	1.61602	GDQC-104704-MONOMER	GDQC-104704	#N/A	#N/A		32.741	394	204	15	31	1137	1436	1793	1.66e-40	155
GME10800_g	1.66344	G37-13349-MONOMER	G37-13349	Potri.003G121700.1	phospholipid remodeling (phosphatidylcholine, yeast) // "phosphatidylcholine acyl editing"	1-acylglycerophosphocholine O-acyltransferase	25.887	479	286	9	16	1377	6	440	1.02e-43	163
GME10801_g	1.31948	G34-10013-MONOMER	G34-10013	Phpat.003G089100.1.p	leucine degradation I	methylcrotonoyl-CoA carboxylase	56.643	572	209	6	46	1689	138	694	0	605
GME1088_g	0.491747	GDQC-105422-MONOMER	GDQC-105422	#N/A	#N/A		32.593	270	136	8	550	1281	128	377	2.63e-26	118
GME1091_g	1.11342	GN7V-62255-MONOMER	GN7V-62255	Glyma.01G040200.1.p	0	glutathione transferase	22.549	204	114	5	70	678	14	174	4.43e-07	51.6
GME1092_g	2.00007	GIO2-3628-MONOMER	GIO2-3628	Cre02.g076800.t1.2	0	Delta14-sterol reductase	46.189	433	210	8	46	1311	6	426	1.03e-116	349
GME1096_g	0.0827142	GIO2-3628-MONOMER	GIO2-3628	Cre02.g076800.t1.2	0	Delta14-sterol reductase	43.771	297	157	6	316	1194	136	426	7.34e-61	204
GME11_g	1.27798	G2U-11043-MONOMER	G2U-11043	#N/A	#N/A		28.539	445	252	15	652	1932	101	497	2.91e-34	139
GME110_g	#N/A	G3G-13685-MONOMER	G3G-13685	TRIUR3_23005-P1	superpathway of cytosolic glycolysis (plants), pyruvate dehydrogenase and TCA cycle // "glycolysis IV (plant cytosol)" // "gluconeogenesis I" // "glycolysis I (from glucose 6-phosphate)"	TRIUR3_23005-P1	34.034	238	147	4	211	921	107	335	1.13e-34	135
GME1103_g	1.34573	GIO2-4750-MONOMER	GIO2-4750	#N/A	#N/A		31.185	574	329	17	142	1773	60	597	5.55e-60	212
GME1104_g	2.14063	G34-10670-MONOMER	G34-10670	Phpat.020G039900.1.p	0	NADPH-hemoprotein reductase	34.897	682	354	21	181	2169	66	676	1.8e-103	342
GME1110_g	1.58525	GN7F-31884-MONOMER	GN7F-31884	LOC_Os11g01980.1	0	cinnamyl-alcohol dehydrogenase	61.702	47	14	1	334	462	43	89	3.7e-08	57.8
GME1113_g	1.92723	G30-14707-MONOMER	G30-14707	Bra040186.1-P	gluconeogenesis I	phosphoenolpyruvate carboxykinase (ATP)	31.734	271	162	7	2305	3078	17	277	1.32e-38	147
GME1117_g	1.37315	G34-8308-MONOMER	G34-8308	Phpat.1Z056700.1.p	citrate degradation	citrate CoA-transferase; citrate (pro-3S)-lyase; citryl-CoA lyase	32.963	270	163	8	2506	3297	5	262	5.02e-24	106
GME1118_g	0.786943	GIO2-4750-MONOMER	GIO2-4750	#N/A	#N/A		31.724	580	316	20	1	1626	60	597	9.07e-63	218
GME1119_g	0.946387	G30-16308-MONOMER	G30-16308	Bra029561.1-P	jasmonic acid biosynthesis	Bra029561.1-P	30.931	569	341	20	7	1671	12	542	9.23e-57	201
GME1120_g	3.43423	G2Z-7235-MONOMER	G2Z-7235	cassava4.1_016021m	0	peroxiredoxin	35.333	150	92	3	196	645	71	215	2.17e-21	90.9
GME1122_g	1.7245	AROG-MONOMER	EG10079	#N/A	#N/A		60.119	336	129	3	31	1038	4	334	4.62e-138	399
GME1127_g	1.75346	GDQC-2164-MONOMER	GDQC-2164	GRMZM2G381470_P01	superpathway of carotenoid biosynthesis // "zeaxanthin, antheraxanthin and violaxanthin interconversion"	antheraxanthin epoxidase; zeaxanthin epoxidase	50	72	36	0	1606	1821	294	365	2.87e-15	82
GME1128_g	1.27007	AT3G04530-MONOMER	AT3G04530	AT3G04530.1	gluconeogenesis I	phosphoenolpyruvate carboxykinase (ATP)	32.159	227	119	12	1204	1848	8	211	4.69e-18	87.4
GME1129_g	1.67635	CHLREDRAFT_134189-MONOMER	CHLREDRAFT_134189	ATPvL1	superpathway of purine nucleotides <i>de novo</i> biosynthesis I // "adenosine ribonucleotides <i>de novo</i> biosynthesis"	vacuolar H(+)-ATPase V0 sector,c/c' subunits	59.42	138	56	0	22	435	19	156	4.28e-42	140
GME1132_g	0.759129	GQT-4403-MONOMER	GQT-4403	AT3G47590.1	0	feruloyl esterase	33.175	211	114	6	286	897	111	301	1.78e-20	91.7
GME1133_g	2.19554	CHLREDRAFT_135171-MONOMER	CHLREDRAFT_135171	ATPvD1	superpathway of purine nucleotides <i>de novo</i> biosynthesis I // "adenosine ribonucleotides <i>de novo</i> biosynthesis"	Vacuolar H+ ATPase V0 sector,subunit D	48.919	370	162	2	4	1113	5	347	2.28e-128	374
GME1134_g	1.44196	G30-13674-MONOMER	G30-13674	Bra011683.1-P	0	peroxidase	28.704	216	144	4	28	672	46	252	2.39e-23	103
GME1138_g	0.970521	GN7V-63652-MONOMER	GN7V-63652	Glyma.17G169100.1.p	ethylene biosynthesis I (plants)	aminocyclopropanecarboxylate oxidase	36.338	355	156	11	58	1005	5	328	3.27e-57	190
GME1143_g	1.22942	GSP-7024-MONOMER	GSP-7024	Spipo9G0040200	0	glutathione transferase	40.086	232	131	5	3982	4671	652	877	7.57e-38	157
GME1144_g	1.334	G3A-6535-MONOMER	G3A-6535	73523	0	glucan 1,3-alpha-glucosidase	25.676	444	249	18	85	1365	21	400	6.78e-33	131
GME1147_g	1.9063	G30-15333-MONOMER	G30-15333	Bra017025.1-P	dolichyl-diphosphooligosaccharide biosynthesis	GDP-Man:Man3GlcNAc2-PP-Dol alpha-1,2-mannosyltransferase	32.71	321	167	14	1	897	97	390	1.37e-31	130
GME115_g	2.00415	CHLREDRAFT_159566-MONOMER	CHLREDRAFT_159566	#N/A	#N/A		41.509	53	31	0	1	159	3	55	1.19e-09	50.1
GME1158_g	2.11313	G34-9726-MONOMER	G34-9726	Phpat.022G065100.1.p	0	H+-exporting ATPase	78.105	475	100	2	70	1482	3	477	0	759
GME116_g	1.97733	GIO2-2456-MONOMER	GIO2-2456	Cre01.g000300.t1.1	phosphatidylglycerol biosynthesis II (non-plastidic) // "CDP-diacylglycerol biosynthesis I" // "triacylglycerol biosynthesis" // "triacylglycerol biosynthesis (Chlamydomonas)"	1-acylglycerol-3-phosphate O-acyltransferase	38.65	326	145	10	1120	2064	182	463	1.24e-55	201
GME1162_g	2.18117	EG10911-MONOMER	EG10911	#N/A	#N/A		50	100	32	1	223	468	24	123	4.11e-23	89.7
GME1165_g	0.529045	G34-7123-MONOMER	G34-7123	Phpat.014G011600.1.p	superpathway of carotenoid biosynthesis // "<i>trans</i>-lycopene biosynthesis II (plants)"	phytoene synthase	35.565	239	136	5	4	693	65	294	2.43e-31	118
GME1168_g	1.83341	G3F-13345-MONOMER	G3F-13345	Solyc00g031030.1.1	ethylene biosynthesis I (plants)	aminocyclopropanecarboxylate oxidase	33.451	284	156	10	352	1149	44	312	3.04e-34	130
GME1169_g	1.79907	GIO2-4902-MONOMER	GIO2-4902	Cre09.g395950.t1.2	aerobic respiration III (alternative oxidase pathway)	ubiquinol oxidase	50.4	250	104	3	133	882	124	353	1.57e-72	230
GME1171_g	1.43191	G34-9258-MONOMER	G34-9258	Phpat.002G083500.1.p	pyridoxal 5'-phosphate salvage I // "pyridoxal 5'-phosphate salvage II (plants)"	pyridoxal 5'-phosphate synthase	52.85	193	86	4	121	687	407	598	1.51e-50	175
GME1172_g	1.5122	GIO2-301-MONOMER	GIO2-301	Cre03.g146447.t1.1	0	Cre03.g146447.t1.1	26.543	162	93	6	136	594	72	216	5.4e-09	62
GME1175_g	0.38604	G3B-7111-MONOMER	G3B-7111	Si026648m	triacylglycerol degradation	triacylglycerol lipase	30.151	199	112	10	427	993	92	273	1.19e-12	69.7
GME1179_g	1.83967	G3F-8070-MONOMER	G3F-8070	Solyc00g101700.1.1	0	O-fucosylpeptide 3-beta-N-acetylglucosaminyltransferase	50.893	112	55	0	340	675	39	150	1.27e-31	120
GME1181_g	1.74623	G3F-13345-MONOMER	G3F-13345	Solyc00g031030.1.1	ethylene biosynthesis I (plants)	aminocyclopropanecarboxylate oxidase	35.294	238	151	3	259	969	1	236	9.42e-40	144
GME1182_g	0.968891	G34-7514-MONOMER	G34-7514	Phpat.020G074900.1.p	palmitate biosynthesis II (bacteria and plants) // "superpathway of fatty acid biosynthesis II (plant)" // "stearate biosynthesis II (bacteria and plants)" // "fatty acid elongation -- saturated"	fatty-acyl-CoA synthase	27.336	289	141	9	208	981	15	265	1.64e-19	88.6
GME1189_g	1.49441	G3P-9080-MONOMER	G3P-9080	evm.model.supercontig_151.18	homogalacturonan degradation	pectinesterase	28.895	353	199	13	103	1131	236	546	5.25e-29	120
GME119_g	2.64902	G3A-6715-MONOMER	G3A-6715	149322	pyruvate fermentation to ethanol II // "acetaldehyde biosynthesis I" // "formaldehyde oxidation II (glutathione-dependent)"	alcohol dehydrogenase; S-(hydroxymethyl)glutathione dehydrogenase	65.385	364	122	3	4	1089	3	364	2.96e-151	433
GME1191_g	1.40341	GN7V-66111-MONOMER	GN7V-66111	Glyma.10G187300.1.p	0	acrylyl-CoA reductase (NADH)	53.48	273	98	6	25	837	3	248	3.94e-81	247
GME1192_g	2.11154	G3A-8026-MONOMER	G3A-8026	146300	aerobic respiration I (cytochrome c)	ubiquinol-cytochrome-c reductase	51.641	457	202	3	109	1479	56	493	4.94e-148	434
GME1193_g	0.91172	G34-10622-MONOMER	G34-10622	Phpat.1Z056600.1.p	0	Phpat.1Z056600.1.p	29.493	217	128	3	619	1233	2	205	2.28e-20	95.1
GME1196_g	0.878308	G3F-7425-MONOMER	G3F-7425	Solyc04g009910.2.1	gluconeogenesis I	phosphoenolpyruvate carboxykinase (ATP)	32.453	265	168	6	409	1179	7	268	6.31e-42	150
GME1199_g	1.65193	G2Z-12009-MONOMER	G2Z-12009	cassava4.1_009651m	triacylglycerol degradation	acylglycerol lipase	30.851	188	100	9	190	747	62	221	2.15e-13	72.8
GME1202_g	1.35595	GSP-7482-MONOMER	GSP-7482	Spipo22G0006000	0	Spipo22G0006000	36.047	172	106	3	25	537	51	219	9.39e-23	94.7
GME1213_g	1.20294	G34-8757-MONOMER	G34-8757	Phpat.004G015900.1.p	0	L-threonine 3-dehydrogenase	38.562	306	158	9	922	1809	29	314	2.22e-49	176
GME1215_g	1.51521	GDQC-1801-MONOMER	GDQC-1801	GRMZM2G057935_P01	0	cyclomaltodextrin glucanotransferase	27.792	403	243	15	190	1296	192	580	1.71e-30	132
GME1220_g	0.780966	GDQC-113282-MONOMER	GDQC-113282	GRMZM2G125482_P01	flavonol biosynthesis // "luteolin biosynthesis"	flavonoid 3'-monooxygenase	29.425	435	271	9	106	1335	56	479	3.05e-35	139
GME1233_g	-0.03153	MONOMER-17912	G-15549	MTPSL22	(3<i>E</i>)-4,8-dimethylnona-1,3,7-triene biosynthesis // "linalool biosynthesis II"	(+)-linalool synthase; (3S)-nerolidol synthase	22.813	320	233	7	37	969	5	319	5.33e-17	84
GME1240_g	1.68905	G34-10088-MONOMER	G34-10088	Phpat.007G067400.1.p	&omega;-hydroxylation of caprate and laurate	laurate hydroxylase	28.635	447	294	13	109	1407	24	459	2.52e-45	168
GME1243_g	1.35545	GIO2-268-MONOMER	GIO2-268	Cre06.g270200.t1.1	phospholipases // "D-<i>myo</i>-inositol (1,4,5)-trisphosphate biosynthesis" // "phosphatidate metabolism, as a signaling molecule" // "phospholipases (Chlamydomonas)" // "phosphatidate metabolism, as a signaling molecule (Chlamydomonas)"	phosphoinositide phospholipase C	29.08	337	201	10	127	1101	36	346	2.64e-29	121
GME1244_g	1.16807	G3C-6511-MONOMER	G3C-6511	Sobic.008G057500.1.p	benzoate biosynthesis III (CoA-dependent, non-&beta;-oxidative)	aldehyde dehydrogenase [NAD(P)+]	40.498	442	257	4	61	1377	18	456	9.21e-94	294
GME1245_g	1.53081	G3F-7425-MONOMER	G3F-7425	Solyc04g009910.2.1	gluconeogenesis I	phosphoenolpyruvate carboxykinase (ATP)	30.855	269	166	7	238	1014	7	265	5.47e-37	137
GME1249_g	1.17283	G3A-10162-MONOMER	G3A-10162	139337	L-ascorbate degradation V // "ascorbate glutathione cycle"	L-ascorbate peroxidase	26.038	265	166	8	109	900	8	243	6.46e-16	79.3
GME1250_g	1.30631	G34-7320-MONOMER	G34-7320	Phpat.027G017100.1.p	0	nucleoplasmin ATPase	42.633	319	181	2	2254	3207	286	603	4.85e-68	253
GME1251_g	-0.24302	GIO2-3497-MONOMER	GIO2-3497	Cre09.g395139.t1.1	0	Cre09.g395139.t1.1	35.2	250	153	4	220	957	38	282	7.15e-29	124
GME126_g	1.61477	G33-8791-MONOMER	G33-8791	GSVIVT01038553001	superpathway of purine nucleotides <i>de novo</i> biosynthesis I // "adenosine ribonucleotides <i>de novo</i> biosynthesis"	H+-transporting two-sector ATPase	41.29	155	72	2	2524	2946	1751	1900	1.57e-21	103
GME1265_g	0.411531	G37-14092-MONOMER	G37-14092	Potri.016G031000.1	chlorogenic acid biosynthesis II // "chlorogenic acid biosynthesis I" // "phenylpropanoid biosynthesis"	5-O-(4-coumaroyl)-D-quinate 3'-monooxygenase	31.643	414	251	13	163	1362	27	422	7.35e-41	154
GME1266_g	2.04827	GIO2-4972-MONOMER	GIO2-4972	Cre06.g263950.t1.1	0	Na+/K+-exchanging ATPase	39.233	887	410	22	259	2649	27	874	3.82e-144	467
GME1275_g	1.51588	GIO2-2701-MONOMER	GIO2-2701	Cre02.g116950.t1.2	0	amidase	29.195	298	189	9	208	1068	48	334	5.12e-14	76.3
GME1277_g	0.557659	AT5G48545-MONOMER	AT5G48545	AT5G48545.1	0	adenylysulfate sulfohydrolase	39.394	66	35	3	1	186	73	137	2.92e-07	47.4
GME1278_g	1.57498	GDQC-107111-MONOMER	GDQC-107111	#N/A	#N/A		42.029	276	149	4	1639	2445	87	358	2.9e-63	222
GME1283_g	#N/A	AT4G35020-MONOMER	AT4G35020	AT4G35020.1	0	GTPase	49.718	177	86	2	19	549	8	181	2.9e-55	175
GME1284_g	1.54161	G30-13279-MONOMER	G30-13279	Bra002349.1-P	folate transformations II // "superpathway of lysine, threonine and methionine biosynthesis II" // "<i>S</i>-adenosyl-L-methionine cycle II" // "methionine biosynthesis II"	5-methyltetrahydropteroyltriglutamate-homocysteine S-methyltransferase; methionine synthase	27.346	863	514	28	367	2787	13	818	1.16e-68	253
GME1300_g	1.63746	G3C-12873-MONOMER	G3C-12873	Sobic.002G357700.1.p	0	Mg2+-ATPase	31.703	1063	617	23	373	3399	10	1017	8.71e-141	455
GME1306_g	2.44784	G3E-16663-MONOMER	G3E-16663	Pavir.Ab00791.1.p	0	glutathione transferase	36.25	400	251	4	67	1263	21	417	2.32e-63	211
GME1308_g	1.89414	G30-10177-MONOMER	G30-10177	Bra040606.1-P	0	Bra040606.1-P	32.558	172	85	1	316	738	549	720	2.07e-13	76.3
GME131_g	1.06077	AT3G46940-MONOMER	AT3G46940	AT3G46940.1	superpathway of pyrimidine deoxyribonucleotides <i>de novo</i> biosynthesis // "superpathway of pyrimidine deoxyribonucleotides <i>de novo</i> biosynthesis (E. coli)" // "pyrimidine deoxyribonucleotides <i>de novo</i> biosynthesis I" // "pyrimidine deoxyribonucleotides <i>de novo</i> biosynthesis II" // "pyrimidine deoxyribonucleotides <i>de novo</i> biosynthesis III" // "pyrimidine deoxyribonucl…	dUTP diphosphatase	62.376	101	25	2	46	348	78	165	1.51e-31	111
GME1311_g	1.05665	G3N-12261-MONOMER	G3N-12261	EMT27674	0	phosphatidylinositol N-acetylglucosaminyltransferase	29.63	324	167	11	22	831	26	342	1.24e-16	82
GME1320_g	1.34741	G2T-5235-MONOMER	G2T-5235	MLOC_67224.2	0	heterotrimeric G-protein GTPase	32.353	204	99	6	82	582	185	386	1.03e-23	98.6
GME1324_g	1.83691	GN7V-41187-MONOMER	GN7V-41187	Glyma.13G109800.1.p	jasmonic acid biosynthesis	12-oxophytodienoate reductase	42.674	389	195	13	1966	3069	4	385	4.71e-78	262
GME1326_g	0.612765	GN7V-41187-MONOMER	GN7V-41187	Glyma.13G109800.1.p	jasmonic acid biosynthesis	12-oxophytodienoate reductase	41.558	308	149	11	19	888	88	382	7.56e-50	171
GME133_g	1.86804	G34-7957-MONOMER	G34-7957	Phpat.1Z036100.1.p	0	Phpat.1Z036100.1.p	29.221	154	96	5	181	618	56	204	6.06e-09	59.3
GME1332_g	1.09187	GN7V-59190-MONOMER	GN7V-59190	Glyma.17G049900.1.p	jasmonic acid biosynthesis	12-oxophytodienoate reductase	40.827	387	192	11	1	1077	1	378	4.71e-82	257
GME1334_g	1.48704	G30-10335-MONOMER	G30-10335	Bra004626.1-P	cytokinins degradation	cytokinin dehydrogenase; Bra004626.1-P	25.388	516	297	15	181	1491	922	1428	1.17e-20	98.6
GME1338_g	0.651278	G2Z-13642-MONOMER	G2Z-13642	cassava4.1_011810m	0	NADPH:quinone reductase	30.154	325	195	6	61	1005	15	317	1.32e-37	139
GME134_g	1.34261	AT2G44540-MONOMER	AT2G44540	AT2G44540.1	0	cellulase	35.644	404	220	8	151	1326	38	413	1.73e-56	196
GME1349_g	0.669695	G34-6828-MONOMER	G34-6828	Phpat.018G045100.1.p	superoxide radicals degradation // "reactive oxygen species degradation (mammalian)"	catalase-peroxidase	46.347	479	245	6	202	1617	45	518	2.89e-144	429
GME135_g	1.0093	G3A-10499-MONOMER	G3A-10499	73405	0	flavin reductase (NADPH)	32.509	283	179	7	2020	2847	219	496	7.02e-35	143
GME1350_g	2.24941	G30-10500-MONOMER	G30-10500	Bra005662.1-P	0	mannan endo-1,4-beta-mannosidase	34.328	134	86	1	595	996	46	177	1.67e-19	92
GME1351_g	2.27739	GN7V-51550-MONOMER	GN7V-51550	Glyma.04G162800.1.p	superpathway of adenosine nucleotides <i>de novo</i> biosynthesis I // "superpathway of purine nucleotides <i>de novo</i> biosynthesis I" // "adenosine ribonucleotides <i>de novo</i> biosynthesis"	H+-transporting two-sector ATPase	38.245	319	166	8	7	888	6	318	1.47e-58	192
GME1354_g	1.73115	G37-12359-MONOMER	G37-12359	Potri.003G057100.1	chlorogenic acid biosynthesis I // "chlorogenic acid biosynthesis II" // "phenylpropanoid biosynthesis" // "simplecoumarins biosynthesis"	shikimate O-hydroxycinnamoyltransferase	26.923	286	167	10	19	849	136	388	6.21e-16	80.5
GME1355_g	2.26888	G34-9801-MONOMER	G34-9801	Phpat.018G064900.1.p	0	nucleoside-triphosphatase	28.784	403	213	6	1120	2328	8	336	3.87e-45	167
GME1359_g	2.25281	GN7V-55577-MONOMER	GN7V-55577	Glyma.03G251400.1.p	gluconeogenesis I	phosphoenolpyruvate carboxykinase (ATP)	32.491	277	166	7	25	852	11	267	1.53e-38	141
GME136_g	2.11583	G30-13314-MONOMER	G30-13314	Bra003159.1-P	superpathway of pyrimidine nucleobases salvage // "superpathway of pyrimidine ribonucleosides salvage" // "pyrimidine salvage pathway" // "pyrimidine nucleobases salvage I"	uracil phosphoribosyltransferase	38.049	205	123	3	28	630	21	225	9.28e-44	148
GME1363_g	0.948472	G37-9432-MONOMER	G37-9432	Potri.005G112200.1	L-ascorbate degradation V // "ascorbate glutathione cycle"	L-ascorbate peroxidase	25.21	238	151	7	193	903	35	246	1.98e-10	63.5
GME1366_g	1.08481	GDQC-112602-MONOMER	GDQC-112602	#N/A	#N/A		58.17	306	108	3	34	951	238	523	1.08e-122	363
GME1367_g	1.4242	G37-12724-MONOMER	G37-12724	Potri.001G221800.1	0	glucan endo-1,3-beta-D-glucosidase	41.827	208	104	8	88	702	52	245	7.12e-40	140
GME1379_g	1.42427	G2U-9936-MONOMER	G2U-9936	Bradi2g06627.2.p	dolichyl-diphosphooligosaccharide biosynthesis	Dol-P-Man:Man8GlcNAc2-PP-Dol alpha-1,2-mannosyltransferase; Dol-P-Man:Man6GlcNAc2-PP-Dol alpha-1,2-mannosyltransferase	29.565	690	368	19	28	2073	2	581	2.94e-73	249
GME1384_g	2.10937	G30-8765-MONOMER	G30-8765	Bra002306.1-P	thioredoxin pathway	thioredoxin-disulfide reductase	48.454	97	44	2	169	453	30	122	3.92e-27	100
GME1386_g	2.28074	GIO2-529-MONOMER	GIO2-529	#N/A	#N/A		66.08	398	127	1	262	1455	79	468	0	574
GME139_g	1.77847	GN7V-41437-MONOMER	GN7V-41437	Glyma.18G232300.1.p	acyl-CoA hydrolysis // "&omega;-hydroxylation of caprate and laurate"	Glyma.18G232300.1.p; palmitoyl-CoA hydrolase; acyl-CoA hydrolase	38.462	78	47	1	1057	1287	8	85	5.17e-09	55.5
GME1392_g	1.02576	G3F-10603-MONOMER	G3F-10603	Solyc05g053570.2.1	0	sulfate-transporting ATPase	27.754	1380	835	32	379	4359	93	1363	2.63e-137	462
GME1396_g	1.70869	GDQC-7625-MONOMER	GDQC-7625	GRMZM2G353885_P01	0	leukotriene-A4 hydrolase	25	180	92	3	235	774	218	354	2.66e-06	54.3
GME1398_g	1.44625	G2Z-12189-MONOMER	G2Z-12189	cassava4.1_000090m	3-phosphoinositide biosynthesis	1-phosphatidylinositol-3-phosphate 5-kinase	42.147	382	203	6	4912	6021	1429	1804	2.5e-81	300
GME1408_g	2.35605	G3E-16613-MONOMER	G3E-16613	Pavir.J38448.1.p	spermine and spermidine degradation II	N8-acetylspermidine oxidase (propane-1,3-diamine-forming); polyamine oxidase (propane-1,3-diamine-forming)	28.485	165	96	5	577	1047	67	217	2.71e-07	53.9
GME1413_g	1.8189	GN7V-66524-MONOMER	GN7V-66524	Glyma.05G116700.1.p	0	Glyma.05G116700.1.p; amidase	38.333	120	73	1	10	366	481	600	1.83e-13	76.6
GME1421_g	1.85058	G3C-6573-MONOMER	G3C-6573	Sobic.010G229400.1.p	nonaprenyl diphosphate biosynthesis I	all-trans-nonaprenyl-diphosphate synthase [geranyl-diphosphate specific]	45.804	286	130	5	844	1668	161	432	2e-72	239
GME1423_g	2.37792	G3E-25167-MONOMER	G3E-25167	Pavir.Ia01856.1.p	0	heterotrimeric G-protein GTPase	54.913	173	73	1	4	522	29	196	1.4e-65	202
GME1431_g	0.886272	G3F-10603-MONOMER	G3F-10603	Solyc05g053570.2.1	0	sulfate-transporting ATPase	28.161	1289	794	29	415	4125	155	1363	9.15e-150	494
GME1437_g	1.53735	G3E-22215-MONOMER	G3E-22215	Pavir.Aa01091.1.p	leucine degradation I	methylglutaconyl-CoA hydratase	35.018	277	161	9	847	1665	33	294	7.61e-35	136
GME1441_g	1.81659	GN7V-59232-MONOMER	GN7V-59232	Glyma.12G100500.1.p	glyoxylate cycle	isocitrate lyase	46.617	532	274	4	73	1644	22	551	2.48e-163	478
GME1442_g	1.15842	G3G-9116-MONOMER	G3G-9116	#N/A	#N/A		25.986	431	240	13	964	2181	293	669	7.34e-24	109
GME1449_g	1.41546	G3P-7198-MONOMER	G3P-7198	evm.model.supercontig_48.45	0	glucuronosyltransferase	31.061	264	147	11	16	795	286	518	8.98e-20	97.1
GME1450_g	1.19139	G30-10274-MONOMER	G30-10274	Bra019859.1-P	0	cadmium-transporting ATPase	31.261	547	270	11	412	2013	135	588	1.07e-72	249
GME1451_g	1.02799	GIO2-1671-MONOMER	GIO2-1671	Cre01.g050150.t1.1	0	NADPH dehydrogenase	47.654	405	177	11	37	1227	28	405	2.24e-115	346
GME1452_g	0.819638	GSP-7617-MONOMER	GSP-7617	Spipo1G0097900	flavin biosynthesis I (bacteria and plants)	diaminohydroxyphosphoribosylaminopyrimidine deaminase	33.955	268	130	6	103	807	53	306	1.56e-29	115
GME1454_g	1.56845	G3F-11421-MONOMER	G3F-11421	Solyc02g044050.1.1	0	xenobiotic-transporting ATPase	43.229	192	50	3	1276	1848	352	485	2.4e-37	149
GME1466_g	0.154616	G3C-12064-MONOMER	G3C-12064	Sobic.008G010900.1.p	0	ATP diphosphatase	43.953	339	123	4	73	948	23	341	2.57e-91	277
GME1469_g	-0.0124694	G34-7536-MONOMER	G34-7536	Phpat.017G087500.1.p	0	Phpat.017G087500.1.p	29.151	271	128	14	112	873	36	259	3.92e-15	78.6
GME1473_g	2.01172	G3G-13255-MONOMER	G3G-13255	TRIUR3_22159-P1	glutathione redox reactions I // "glutathione redox reactions II"	glutathione-disulfide reductase	62.617	107	38	1	2	322	349	453	1.09e-40	141
GME1474_g	1.36522	G3G-13255-MONOMER	G3G-13255	TRIUR3_22159-P1	glutathione redox reactions I // "glutathione redox reactions II"	glutathione-disulfide reductase	49.301	286	134	6	106	963	32	306	1.59e-76	243
GME1476_g	1.44436	G34-7526-MONOMER	G34-7526	Phpat.1Z001200.1.p	pyruvate fermentation to ethanol II // "acetaldehyde biosynthesis I"	alcohol dehydrogenase	46.13	323	167	5	106	1074	22	337	2.78e-82	255
GME1477_g	1.20344	GDQC-112849-MONOMER	GDQC-112849	#N/A	#N/A		25.957	235	147	7	202	903	35	243	6.99e-13	70.5
GME148_g	1.49625	GDQC-114562-MONOMER	GDQC-114562	#N/A	#N/A		32.353	442	217	11	16	1125	4	435	8.44e-55	192
GME1483_g	0.599139	G30-10357-MONOMER	G30-10357	Bra024757.1-P	0	hydroxyacylglutathione hydrolase	25.521	192	102	5	238	795	301	457	5.38e-09	58.5
GME1489_g	2.23719	G30-16504-MONOMER	G30-16504	Bra030681.1-P	plant sterol biosynthesis	methylsterol monooxygenase; Bra030681.1-P	59.914	232	54	4	19	615	10	235	1.12e-85	264
GME1491_g	0.704959	G3A-6451-MONOMER	G3A-6451	442454	dolichyl-diphosphooligosaccharide biosynthesis	Dol-P-Man:Man8GlcNAc2-PP-Dol alpha-1,2-mannosyltransferase; Dol-P-Man:Man6GlcNAc2-PP-Dol alpha-1,2-mannosyltransferase	25.907	386	243	11	2737	3843	926	1285	1.73e-18	94.4
GME1493_g	1.61437	GDQC-2862-MONOMER	GDQC-2862	#N/A	#N/A		45.588	68	37	0	349	552	43	110	4.66e-11	65.9
GME1503_g	2.06881	GSP-6256-MONOMER	GSP-6256	Spipo29G0008800	0	cytochrome-b5 reductase	54.43	237	107	1	397	1104	33	269	3.72e-81	251
GME1513_g	1.81458	G2T-5694-MONOMER	G2T-5694	MLOC_77287.2	superpathway of benzoxazinoid glucosides biosynthesis // "DIBOA-glucoside biosynthesis"	MLOC_77287.2	29.412	323	201	8	565	1488	82	392	1.22e-23	104
GME1514_g	0.706478	GN7V-62453-MONOMER	GN7V-62453	Glyma.08G161900.1.p	0	beta-L-N-acetylhexosaminidase	26.441	295	156	7	523	1287	179	452	6.7e-12	70.9
GME1516_g	2.63388	GDQC-1114-MONOMER	GDQC-1114	GRMZM2G410150_P01	0	cinnamoyl-CoA reductase	47.917	48	24	1	103	246	286	332	9.6e-06	46.6
GME152_g	0.821412	G3E-15453-MONOMER	G3E-15453	Pavir.J39507.1.p	triacylglycerol degradation	triacylglycerol lipase	36.232	207	111	8	322	915	41	235	4.41e-19	87.8
GME1520_g	1.4096	G30-9769-MONOMER	G30-9769	Bra000339.1-P	flavin biosynthesis I (bacteria and plants)	6,7-dimethyl-8-ribityllumazine synthase	46.667	135	67	2	727	1119	623	756	4.18e-27	115
GME1522_g	0.811978	GQT-4310-MONOMER	GQT-4310	AT5G49560.1	0	calmodulin-lysine N-methyltransferase	38.971	136	71	6	559	942	63	194	1.84e-09	60.1
GME1526_g	1.19336	G34-7526-MONOMER	G34-7526	Phpat.1Z001200.1.p	pyruvate fermentation to ethanol II // "acetaldehyde biosynthesis I"	alcohol dehydrogenase	28.696	345	205	7	109	1128	26	334	8.35e-24	102
GME1531_g	1.07582	G3N-10083-MONOMER	G3N-10083	EMT02377	superpathway of cytosolic glycolysis (plants), pyruvate dehydrogenase and TCA cycle // "glycolysis IV (plant cytosol)" // "gluconeogenesis I" // "glycolysis I (from glucose 6-phosphate)"	EMT02377	32.267	344	186	8	139	1125	74	385	2.02e-32	138
GME1534_g	0.950092	G30-13266-MONOMER	G30-13266	Bra034848.1-P	cytokinins 9-<i>N</i>-glucoside biosynthesis // "cytokinins 7-<i>N</i>-glucoside biosynthesis"	cytokinin 7-beta-glucosyltransferase; Bra034848.1-P	20.641	281	187	10	373	1149	466	732	1.81e-06	52.8
GME1535_g	1.21351	G3A-10434-MONOMER	G3A-10434	57159	superpathway of phosphatidylcholine biosynthesis // "phospholipid biosynthesis II" // "phosphatidylcholine biosynthesis III" // "phosphatidylcholine biosynthesis IV" // "phosphatidylcholine biosynthesis V"	phosphatidyl-N-methylethanolamine N-methyltransferase	28.718	195	121	7	109	681	20	200	4.29e-14	70.9
GME1540_g	2.05257	G33-6484-MONOMER	G33-6484	GSVIVT01036876001	0	molybdate-transporting ATPase	71.429	609	164	4	1	1806	21	626	0	916
GME1548_g	1.28751	GDQC-2164-MONOMER	GDQC-2164	GRMZM2G381470_P01	superpathway of carotenoid biosynthesis // "zeaxanthin, antheraxanthin and violaxanthin interconversion"	antheraxanthin epoxidase; zeaxanthin epoxidase	37.5	88	49	1	532	795	291	372	8.06e-11	67.4
GME155_g	2.26294	G3M-8625-MONOMER	G3M-8625	PGSC0003DMP400028368	superpathway of leucine, valine, and isoleucine biosynthesis // "valine biosynthesis"	acetolactate synthase	39.216	102	59	2	262	564	78	177	3.42e-14	75.5
GME1553_g	2.07775	GIO2-4750-MONOMER	GIO2-4750	#N/A	#N/A		26.904	591	310	22	124	1761	60	573	4.23e-32	133
GME156_g	1.84695	G3F-7425-MONOMER	G3F-7425	Solyc04g009910.2.1	gluconeogenesis I	phosphoenolpyruvate carboxykinase (ATP)	35.968	253	152	5	361	1095	7	257	3.41e-41	154
GME1570_g	1.20042	G3P-7378-MONOMER	G3P-7378	#N/A	#N/A		43.056	72	38	2	121	333	21	90	1.74e-09	57.8
GME1571_g	2.32616	G34-10544-MONOMER	G34-10544	Phpat.021G054600.1.p	superpathway of adenosine nucleotides <i>de novo</i> biosynthesis I // "superpathway of purine nucleotides <i>de novo</i> biosynthesis I" // "adenosine ribonucleotides <i>de novo</i> biosynthesis"	H+-transporting two-sector ATPase	31.016	187	120	4	67	624	47	225	1.09e-21	90.5
GME1575_g	1.32065	G3N-12205-MONOMER	G3N-12205	EMT26203	0	adenylylsulfatase	43.836	73	40	1	100	318	30	101	2.4e-11	67
GME1576_g	1.20386	G37-8773-MONOMER	G37-8773	Potri.010G067600.1	cyclopropane fatty acid (CFA) biosynthesis	cyclopropane-fatty-acyl-phospholipid synthase	33.007	409	239	10	166	1368	51	432	1.61e-56	195
GME1578_g	1.68888	G3A-5511-MONOMER	G3A-5511	178716	indole-3-acetate biosynthesis I	indole-3-pyruvate monooxygenase	38.047	594	338	11	76	1785	10	597	4e-127	389
GME1579_g	0.354183	G34-9596-MONOMER	G34-9596	Phpat.002G135800.1.p	pyrimidine nucleobases salvage II	cytosine deaminase	37.086	151	84	3	1663	2106	19	161	5.38e-24	101
GME1580_g	1.54393	G30-16102-MONOMER	G30-16102	Bra039767.1-P	0	cellulase	48.819	127	62	1	2887	3258	92	218	3.06e-30	130
GME1583_g	1.31794	G3A-7709-MONOMER	G3A-7709	170362	0	monodehydroascorbate reductase (NADH)	27.961	304	189	8	49	915	58	346	2.18e-17	88.6
GME1585_g	1.59274	GN7F-32714-MONOMER	GN7F-32714	LOC_Os03g05740.1	0	heterotrimeric G-protein GTPase; LOC_Os03g05740.1	34.694	147	87	4	13	453	33	170	1.39e-21	95.9
GME1587_g	1.2658	G30-16334-MONOMER	G30-16334	Bra006044.1-P	0	acylglycerone-phosphate reductase	44.151	265	139	3	13	798	9	267	6.77e-77	236
GME1592_g	1.70515	G37-14860-MONOMER	G37-14860	Potri.019G033500.1	detoxification of reactive carbonyls in chloroplasts // "methylglyoxal degradation III"	Potri.019G033500.1	44	225	116	5	4	654	11	233	7.79e-45	161
GME1602_g	0.883257	G3B-9151-MONOMER	G3B-9151	Si032784m	0	L-ascorbate oxidase; laccase	31.746	567	304	19	1	1497	1	552	1.35e-59	208
GME1611_g	1.10742	G33-7280-MONOMER	G33-7280	GSVIVT01030869001	pyridoxal 5'-phosphate salvage I // "pyridoxal 5'-phosphate salvage II (plants)"	pyridoxal kinase	36.082	291	121	5	25	894	49	275	1.12e-46	165
GME1623_g	0.66734	AT3G14640-MONOMER	AT3G14640	AT3G14640	0	11alpha,30-dihydroxy-beta-amyrin dehydrogenase; 11-oxo-beta-amyrin 30-monooxygenase; beta-amyrin 30-monooxygenase; glycyrrhetaldehyde 30-monooxygenase; 11-oxo-beta-amyrin 30-oxidase; 30-hydroxy-11-oxo-beta-amyrin dehydrogenase	25.32	391	240	15	169	1299	86	438	1.84e-23	105
GME1624_g	0.64932	G2Z-6952-MONOMER	G2Z-6952	cassava4.1_007129m	superpathway of carotenoid biosynthesis // "zeaxanthin, antheraxanthin and violaxanthin interconversion"	antheraxanthin epoxidase; zeaxanthin epoxidase	31.034	232	138	8	1420	2100	165	379	2.77e-16	84.3
GME1625_g	1.04426	MONOMER-2602	G-1801	ABA2	zeaxanthin, antheraxanthin and violaxanthin interconversion	antheraxanthin epoxidase; zeaxanthin epoxidase	31.461	178	109	5	448	978	219	384	1.42e-11	68.2
GME1626_g	1.47141	G3F-11259-MONOMER	G3F-11259	Solyc05g053520.2.1	0	Ca2+-transporting ATPase	49.091	55	28	0	334	498	65	119	2.74e-13	65.5
GME1629_g	1.16386	G3A-9674-MONOMER	G3A-9674	#N/A	#N/A	81011	27.389	314	201	5	61	993	8	297	2.73e-24	102
GME1631_g	2.67876	G3C-7977-MONOMER	G3C-7977	Sobic.002G183800.1.p	0	L-ascorbate oxidase; laccase	30.129	541	300	15	82	1500	37	567	3.64e-67	228
GME1632_g	0.917713	GN7V-55577-MONOMER	GN7V-55577	Glyma.03G251400.1.p	gluconeogenesis I	phosphoenolpyruvate carboxykinase (ATP)	32.727	275	162	8	484	1296	12	267	6.03e-36	139
GME1635_g	0.987078	G30-8710-MONOMER	G30-8710	Bra031874.1-P	0	acylglycerone-phosphate reductase	31.69	142	81	5	745	1167	9	135	2.66e-12	68.9
GME1636_g	1.17376	G30-14707-MONOMER	G30-14707	Bra040186.1-P	gluconeogenesis I	phosphoenolpyruvate carboxykinase (ATP)	32.487	197	106	6	2101	2679	107	280	4.88e-16	81.6
GME1640_g	0.931404	GIO2-496-MONOMER	GIO2-496	Cre01.g028250.t1.2	triacylglycerol degradation	acylglycerol lipase	25.076	327	184	12	52	930	15	314	1.41e-16	81.3
GME1643_g	1.89012	AT3G04530-MONOMER	AT3G04530	AT3G04530.1	gluconeogenesis I	phosphoenolpyruvate carboxykinase (ATP)	24.898	245	161	4	658	1374	11	238	1.46e-18	88.2
GME1648_g	2.18658	G3B-8913-MONOMER	G3B-8913	Si005827m	0	alpha-glucosidase	39.845	906	434	29	229	2793	36	881	0	563
GME1650_g	1.41306	GIO2-2336-MONOMER	GIO2-2336	Cre16.g690431.t1.1	0	Cre16.g690431.t1.1	31.395	86	57	2	1	252	55	140	9.53e-06	50.1
GME1651_g	1.90459	G3M-9312-MONOMER	G3M-9312	PGSC0003DMP400039203	0	2,4-dichlorophenol 6-monooxygenase	30.631	222	102	8	481	1071	226	420	5.59e-15	80.5
GME1659_g	1.76948	HS10240-MONOMER	G-11453	#N/A	#N/A		37.215	438	243	12	169	1446	2	419	1.09e-84	269
GME1663_g	0.748161	GIO2-4750-MONOMER	GIO2-4750	#N/A	#N/A		35.048	311	184	9	85	1005	46	342	6.98e-41	159
GME1664_g	0.993881	G3A-6191-MONOMER	G3A-6191	439136	spermine and spermidine degradation II	N8-acetylspermidine oxidase (propane-1,3-diamine-forming); polyamine oxidase (propane-1,3-diamine-forming)	37.277	448	254	12	409	1704	64	500	3.63e-82	269
GME1667_g	1.05453	G34-10694-MONOMER	G34-10694	Phpat.1Z007100.1.p	0	NADP-retinol dehydrogenase	37.956	274	154	6	19	834	3	262	3.79e-49	166
GME1668_g	1.87651	GN7V-57026-MONOMER	GN7V-57026	Glyma.05G206600.1.p	D-serine degradation	Glyma.05G206600.1.p; L-serine ammonia-lyase; D-serine ammonia-lyase; serine racemase	44.161	274	150	3	94	912	32	303	2.01e-53	180
GME1670_g	1.53158	G3M-8641-MONOMER	G3M-8641	PGSC0003DMP400005829	gluconeogenesis I	malate dehydrogenase (oxaloacetate-decarboxylating) (NADP+)	45.238	84	46	0	1804	2055	164	247	9.96e-14	73.9
GME1678_g	1.7403	GIO2-1454-MONOMER	GIO2-1454	Cre09.g389689.t1.1	superpathway of lysine, threonine and methionine biosynthesis II // "threonine biosynthesis" // "isoleucine biosynthesis I" // "homoserine biosynthesis" // "lysine biosynthesis VI"	aspartate-semialdehyde dehydrogenase	26.712	292	145	9	22	804	35	288	8.21e-14	73.9
GME1679_g	1.3275	G37-11074-MONOMER	G37-11074	Potri.016G055600.1	chlorophyllide <i>a</i> biosynthesis I (aerobic, light-dependent)	magnesium chelatase	32.836	268	146	3	64	768	19	285	1.44e-39	145
GME168_g	1.85207	GIO2-2950-MONOMER	GIO2-2950	Cre17.g696600.t1.1	0	fumarate reductase (NADH)	34.16	524	230	13	202	1473	55	563	8.54e-54	195
GME1684_g	0.863565	G34-6551-MONOMER	G34-6551	Phpat.016G081000.1.p	superpathway of pyrimidine deoxyribonucleotides <i>de novo</i> biosynthesis // "superpathway of pyrimidine deoxyribonucleotides <i>de novo</i> biosynthesis (E. coli)" // "pyrimidine deoxyribonucleotides <i>de novo</i> biosynthesis I" // "pyrimidine deoxyribonucleotides <i>de novo</i> biosynthesis II" // "pyrimidine deoxyribonucleotides dephosphorylation"	nucleoside-triphosphate diphosphatase	51.63	184	82	2	7	558	14	190	3.71e-63	196
GME1685_g	0.250274	G3F-7425-MONOMER	G3F-7425	Solyc04g009910.2.1	gluconeogenesis I	phosphoenolpyruvate carboxykinase (ATP)	29.876	241	145	9	121	822	9	232	3.36e-20	92.8
GME1689_g	1.17481	G3M-8451-MONOMER	G3M-8451	PGSC0003DMP400008980	0	sterol 3beta-glucosyltransferase	27.003	337	224	7	289	1272	105	428	2.21e-25	111
GME1697_g	1.46759	MONOMER-11841	G-9201	ARO8	0	L-tryptophan:2-oxoglutarate aminotransferase; L-phenylalanine:2-oxoglutarate aminotransferase; L-phenylalanine:2-oxo-4-methylthiobutanoate aminotransferase; L-tyrosine:2-oxoglutarate aminotransferase	30.364	550	297	11	34	1608	8	496	2.31e-81	264
GME1701_g	2.57083	G33-11400-MONOMER	G33-11400	GSVIVT01003603001	biotin biosynthesis from 8-amino-7-oxononanoate I // "alanine biosynthesis III" // "molybdenum cofactor biosynthesis"	biotin synthase; cysteine desulfurase	34.545	110	33	1	10	339	989	1059	5.13e-11	64.7
GME1710_g	1.59738	G34-6854-MONOMER	G34-6854	Phpat.010G008900.1.p	0	vesicle-fusing ATPase	46.092	742	353	11	199	2388	11	717	0	591
GME1713_g	1.30613	GSP-6601-MONOMER	GSP-6601	Spipo5G0047200	triacylglycerol degradation	triacylglycerol lipase	28.34	247	127	10	16	660	26	254	1.81e-12	71.6
GME1714_g	2.29886	G3F-12776-MONOMER	G3F-12776	Solyc03g119060.2.1	fatty acid &alpha;-oxidation I	Solyc03g119060.2.1	26.587	252	132	10	1060	1761	364	580	6.73e-06	52.4
GME1720_g	1.46711	AT3G48190-MONOMER	AT3G48190	AT3G48190.1	3-phosphoinositide biosynthesis	1-phosphatidylinositol-3-phosphate 5-kinase; non-specific serine/threonine protein kinase	34.459	740	405	17	7144	9285	3157	3842	1.27e-105	384
GME1722_g	1.95823	G3F-7425-MONOMER	G3F-7425	Solyc04g009910.2.1	gluconeogenesis I	phosphoenolpyruvate carboxykinase (ATP)	31.538	260	156	4	1384	2121	14	265	8.88e-35	135
GME1734_g	0.688232	G2Z-11194-MONOMER	G2Z-11194	cassava4.1_034181m	0	nucleoside-triphosphatase	25.778	225	153	3	85	720	112	335	5.68e-13	72
GME1745_g	1.22581	G3E-26179-MONOMER	G3E-26179	Pavir.Hb02041.1.p	gibberellin inactivation III (epoxidation)	Pavir.Hb02041.1.p; unspecific monooxygenase	35.714	210	111	3	7	636	209	394	1.64e-29	117
GME1746_g	1.12309	GN7V-44960-MONOMER	GN7V-44960	Glyma.06G238500.1.p	glycyrrhetinate biosynthesis	11alpha,30-dihydroxy-beta-amyrin dehydrogenase; 11-oxo-beta-amyrin 30-monooxygenase; beta-amyrin 30-monooxygenase; glycyrrhetaldehyde 30-monooxygenase; 11-oxo-beta-amyrin 30-oxidase; 30-hydroxy-11-oxo-beta-amyrin dehydrogenase	24.138	203	126	8	67	657	65	245	3.71e-08	55.1
GME1750_g	-0.297736	G3N-12320-MONOMER	G3N-12320	EMT21953	0	xenobiotic-transporting ATPase	35.111	450	278	9	3607	4947	2301	2739	2.79e-64	245
GME1752_g	0.100161	G3G-10290-MONOMER	G3G-10290	TRIUR3_14664-P1	0	H+-exporting ATPase	25.658	304	206	8	3079	3963	2	294	1.04e-15	84.7
GME1755_g	1.49979	GN7F-24479-MONOMER	GN7F-24479	LOC_Os05g44910.1	phospholipid biosynthesis II // "cardiolipin biosynthesis II" // "phosphatidylglycerol biosynthesis I (plastidic)" // "phosphatidylglycerol biosynthesis II (non-plastidic)"	phosphatidylglycerophosphatase	31.405	121	72	3	34	369	86	204	1.06e-07	56.2
GME1757_g	2.28693	G3A-7122-MONOMER	G3A-7122	98567	0	lysozyme	54.673	214	90	1	76	696	19	232	1.13e-76	235
GME1758_g	1.51836	G34-8165-MONOMER	G34-8165	Phpat.1Z005500.1.p	0	muconate cycloisomerase	25.466	161	90	4	595	1074	143	274	5.73e-06	50.4
GME1770_g	1.96913	GIO2-4009-MONOMER	GIO2-4009	Cre13.g603000.t1.2	0	3',5'-cyclic-AMP phosphodiesterase	31.538	260	146	6	418	1179	169	402	5.63e-23	104
GME1772_g	0.953069	G3A-7342-MONOMER	G3A-7342	267769	stearate biosynthesis II (bacteria and plants) // "superpathway of fatty acid biosynthesis II (plant)" // "palmitate biosynthesis II (bacteria and plants)"	enoyl-[acyl-carrier-protein] reductase (NADH)	35.556	180	86	6	61	534	38	209	1.12e-18	87.4
GME1777_g	1.27335	G3A-7122-MONOMER	G3A-7122	98567	0	lysozyme	48.889	225	109	2	49	708	9	232	1.03e-67	210
GME1778_g	1.74016	GN7F-24615-MONOMER	GN7F-24615	LOC_Os02g07680.1	superpathway of carotenoid biosynthesis // "lutein biosynthesis"	LOC_Os02g07680.1	33.929	224	135	6	784	1440	339	554	1.36e-22	103
GME1781_g	2.53369	GIO2-4750-MONOMER	GIO2-4750	#N/A	#N/A		29.685	603	359	16	55	1809	43	598	1.34e-64	224
GME1784_g	1.02442	G3F-10188-MONOMER	G3F-10188	Solyc04g078270.2.1	0	isoflavone 2'-hydroxylase; 4'-methoxyisoflavone 2'-hydroxylase	31.126	453	262	15	247	1521	74	504	1.75e-48	177
GME1785_g	0.434101	G3M-9415-MONOMER	G3M-9415	PGSC0003DMP400022120	0	flavonone 3prime-hydroxylase; flavonoid 3',5'-hydroxylase; 3' hydroxy flavanone 5prime-hydroxylase	32.573	307	159	11	2914	3813	155	420	4.74e-33	135
GME1790_g	0.824849	GN7F-19643-MONOMER	GN7F-19643	LOC_Os10g17260.1	flavonol biosynthesis // "luteolin biosynthesis"	flavonoid 3'-monooxygenase	30.178	338	214	7	214	1197	193	518	7.18e-37	142
GME1791_g	2.97364	G34-7526-MONOMER	G34-7526	Phpat.1Z001200.1.p	pyruvate fermentation to ethanol II // "acetaldehyde biosynthesis I"	alcohol dehydrogenase	46.11	347	176	7	34	1074	2	337	1.79e-84	261
GME1795_g	1.26094	GDQC-107016-MONOMER	GDQC-107016	#N/A	#N/A		27.556	225	126	7	256	927	204	392	1.71e-06	51.6
GME1796_g	2.44869	GN7F-17415-MONOMER	GN7F-17415	LOC_Os09g08990.1	flavonol biosynthesis // "luteolin biosynthesis"	flavonoid 3'-monooxygenase	26.75	400	271	8	160	1311	58	451	1.17e-35	140
GME1798_g	0.958384	G3F-7425-MONOMER	G3F-7425	Solyc04g009910.2.1	gluconeogenesis I	phosphoenolpyruvate carboxykinase (ATP)	32.046	259	163	6	217	975	7	258	1.03e-35	137
GME1803_g	1.50516	G3E-26773-MONOMER	G3E-26773	Pavir.J06930.1.p	fructose 2,6-bisphosphate biosynthesis	6-phosphofructo-2-kinase	33.875	431	225	10	49	1242	323	726	3.12e-62	216
GME1809_g	1.77569	G30-15227-MONOMER	G30-15227	Bra007284.1-P	chlorophyllide <i>a</i> biosynthesis I (aerobic, light-dependent)	131-hydroxy-magnesium-protoporphyrin IX 13-monomethyl ester 13-dehydrogenase; magnesium-protoporphyrin-IX 13-monomethyl ester,NADPH:oxygen monooxygenase; magnesium-protoporphyrin IX monomethyl ester (oxidative) cyclase; 131-oxo-magnesium-protoporphyrin IX 13-monomethyl ester dehydrogenase	38.068	176	93	4	1258	1749	21	192	2.39e-29	129
GME1810_g	1.21916	HS12255-MONOMER	HS12255	INPP5F	0	phosphatidylinositol 4,5-bisphosphate 5-phosphatase; phosphatidylinositol 3,4,5-trisphosphate 5-phosphatase	36.456	491	272	9	607	1995	200	678	1.63e-90	311
GME1813_g	1.49812	G30-9564-MONOMER	G30-9564	Bra022266.1-P	superpathway of choline biosynthesis // "superpathway of phosphatidylcholine biosynthesis" // "phospholipid biosynthesis II" // "choline biosynthesis I" // "phosphatidylcholine biosynthesis II" // "phosphatidylcholine biosynthesis III" // "phosphatidylcholine biosynthesis IV"	phosphoethanolamine N-methyltransferase	33.858	127	75	5	493	858	278	400	1.15e-09	62.4
GME1820_g	0.694389	GQT-4551-MONOMER	GQT-4551	AT5G14850.1	dolichyl-diphosphooligosaccharide biosynthesis	Dol-P-Man:Man8GlcNAc2-PP-Dol alpha-1,2-mannosyltransferase; Dol-P-Man:Man6GlcNAc2-PP-Dol alpha-1,2-mannosyltransferase	30.612	539	304	13	61	1614	58	547	2.89e-59	207
GME1826_g	1.44427	G3A-6200-MONOMER	G3A-6200	441651	0	galactose oxidase	34.94	498	254	19	757	2202	98	541	8.34e-67	233
GME1830_g	0.0951529	GDQC-6656-MONOMER	GDQC-6656	GRMZM2G138454_P02	0	sterol 3beta-glucosyltransferase	63.415	41	15	0	682	804	196	236	7.24e-08	58.2
GME1832_g	1.49753	G37-16010-MONOMER	G37-16010	Potri.017G092400.1	aerobic respiration I (cytochrome c)	ubiquinol-cytochrome-c reductase	28.906	128	90	1	124	507	94	220	6.94e-08	58.9
GME1834_g	1.6304	G3E-23383-MONOMER	G3E-23383	Pavir.Aa01022.1.p	phospholipid remodeling (phosphatidylcholine, yeast) // "phospholipases" // "phosphatidylcholine acyl editing"	phospholipase A2	21.271	409	296	14	514	1695	2	399	1.97e-08	59.3
GME1835_g	0.25298	GIO2-676-MONOMER	GIO2-676	Cre17.g710200.t1.1	0	tryptophan 2,3-dioxygenase	24.397	373	215	8	337	1371	173	506	6.07e-18	88.2
GME1836_g	1.86861	G34-8371-MONOMER	G34-8371	Phpat.015G020500.1.p	valine degradation I	3-hydroxyisobutyryl-CoA hydrolase	38.42	367	215	7	22	1119	41	397	2.51e-74	241
GME1839_g	1.86395	G37-16960-MONOMER	G37-16960	Potri.007G000600.1	biotin biosynthesis from 8-amino-7-oxononanoate I // "[2Fe-2S] iron-sulfur cluster biosynthesis" // "alanine biosynthesis III" // "molybdenum cofactor biosynthesis"	biotin synthase; cysteine desulfurase	67.482	409	131	2	229	1452	46	453	0	595
GME1844_g	1.77164	GIO2-4468-MONOMER	GIO2-4468	#N/A	#N/A		30.531	226	139	6	229	867	51	271	4.33e-15	80.5
GME185_g	1.37552	G34-7870-MONOMER	G34-7870	Phpat.009G014600.1.p	0	sarcosine oxidase	22.512	422	261	18	31	1200	18	405	3.11e-11	67
GME1854_g	1.56342	G34-9760-MONOMER	G34-9760	Phpat.019G042800.1.p	0	amidase	33.559	295	171	8	661	1515	58	337	9.92e-28	120
GME1856_g	2.11036	GIO2-3505-MONOMER	GIO2-3505	Cre10.g456050.t1.2	0	NAD(P)H dehydrogenase (quinone)	50.754	199	96	2	127	720	3	200	1.15e-58	186
GME186_g	1.90943	G34-10018-MONOMER	G34-10018	Phpat.1Z049500.1.p	superpathway of pyrimidine deoxyribonucleotides <i>de novo</i> biosynthesis // "superpathway of pyrimidine ribonucleotides <i>de novo</i> biosynthesis" // "arginine biosynthesis II (acetyl cycle)" // "arginine biosynthesis I (via L-ornithine)" // "UMP biosynthesis" // "ornithine-citrulline shuttle" // "glutamine degradation I"	carbamoyl-phosphate synthase (glutamine-hydrolysing); Phpat.1Z049500.1.p	43.124	1069	576	14	592	3768	1	1047	0	793
GME1860_g	1.35846	G3A-6884-MONOMER	G3A-6884	417560	0	xenobiotic-transporting ATPase	35.065	308	162	10	10	888	1201	1485	8.34e-34	140
GME1863_g	2.16229	G3G-8100-MONOMER	G3G-8100	TRIUR3_32861-P1	colanic acid building blocks biosynthesis // "GDP-mannose biosynthesis" // "starch biosynthesis" // "sucrose biosynthesis I (from photosynthesis)" // "gluconeogenesis I" // "sucrose degradation III (sucrose invertase)" // "glycolysis I (from glucose 6-phosphate)"	glucose-6-phosphate isomerase	61.861	548	191	7	19	1638	1	538	0	649
GME1864_g	1.20287	GIO2-4634-MONOMER	GIO2-4634	Cre13.g572750.t1.1	0	diamine oxidase	33.147	537	324	14	886	2448	331	848	3.94e-85	292
GME1868_g	1.2797	G3N-13137-MONOMER	G3N-13137	EMT01339	0	cinnamoyl-CoA reductase	31.186	295	130	12	25	783	10	273	4.89e-21	93.2
GME1869_g	1.97106	GIO2-1827-MONOMER	GIO2-1827	Cre02.g088600.t1.2	superpathway of acetyl-CoA biosynthesis // "acetyl-CoA biosynthesis III (from citrate)" // "reductive TCA cycle I"	ATP citrate synthase	52.833	600	283	0	1621	3420	6	605	0	662
GME187_g	2.09974	G34-8664-MONOMER	G34-8664	Phpat.021G025400.1.p	superpathway of scopolin and esculin biosynthesis // "phenylpropanoid biosynthesis, initial reactions"	phenylalanine/tyrosine ammonia-lyase	36.204	685	393	10	148	2175	8	657	9.2e-115	363
GME1871_g	0.835311	G3E-18942-MONOMER	G3E-18942	Pavir.J21032.1.p	phenylpropanoid biosynthesis	cinnamoyl-CoA reductase	30.508	177	109	4	67	594	7	170	4.84e-12	63.5
GME1872_g	0.761598	G37-13227-MONOMER	G37-13227	Potri.009G057600.1	0	cinnamyl-alcohol dehydrogenase	35.777	341	191	13	19	1026	5	322	1.12e-46	162
GME1874_g	0.886717	G34-10389-MONOMER	G34-10389	Phpat.007G051300.1.p	0	phenylacetaldehyde reductase	31.065	338	179	16	25	1011	7	299	7.27e-33	127
GME1875_g	0.96429	G37-11221-MONOMER	G37-11221	Potri.009G057500.1	0	cinnamyl-alcohol dehydrogenase	32.853	347	195	14	25	1041	8	324	3.77e-43	154
GME1877_g	2.30419	G3F-9739-MONOMER	G3F-9739	Solyc01g087640.2.1	0	cinnamyl-alcohol dehydrogenase	32.865	356	198	15	10	1059	6	326	1.32e-39	144
GME188_g	1.48321	G34-7439-MONOMER	G34-7439	Phpat.002G112600.1.p	0	acyloxyacyl hydrolase	38.462	117	66	4	256	594	25	139	1.06e-13	70.5
GME1889_g	2.12072	GN7V-59461-MONOMER	GN7V-59461	Glyma.13G358800.1.p	0	Transport of L-carnitine and O-acyl-L-carnitine; Glyma.13G358800.1.p	24.272	206	145	5	196	807	32	228	6.31e-07	52.4
GME1890_g	1.58903	G34-10935-MONOMER	G34-10935	Phpat.002G094600.1.p	flavin biosynthesis I (bacteria and plants)	GTP cyclohydrolase II; 3,4-dihydroxy-2-butanone-4-phosphate synthase	45.562	169	80	2	55	555	113	271	2.07e-42	150
GME1896_g	#N/A	G3N-12320-MONOMER	G3N-12320	EMT21953	0	xenobiotic-transporting ATPase	35.907	259	152	7	46	810	2489	2737	4.69e-41	155
GME1897_g	#N/A	G30-14812-MONOMER	G30-14812	Bra039006.1-P	ethylene biosynthesis I (plants)	aminocyclopropanecarboxylate oxidase	30.476	315	196	6	37	927	422	731	1.55e-41	162
GME1900_g	#N/A	G3N-12320-MONOMER	G3N-12320	EMT21953	0	xenobiotic-transporting ATPase	34.314	510	315	8	2368	3894	2273	2763	9.6e-78	286
GME1905_g	1.11903	G3C-10573-MONOMER	G3C-10573	Sobic.006G276100.1.p	phospholipid remodeling (phosphatidylcholine, yeast) // "phospholipases" // "phosphatidylcholine acyl editing"	phospholipase A2	27.972	143	94	5	331	747	297	434	7.41e-06	50.1
GME1906_g	1.47283	GIO2-553-MONOMER	GIO2-553	Cre03.g144807.t1.1	glycolate and glyoxylate degradation II // "glyoxylate cycle"	malate synthase	56.699	515	210	5	46	1554	19	532	0	575
GME1909_g	1.13509	GIO2-3169-MONOMER	GIO2-3169	Cre09.g401886.t1.1	0	cytochrome-c peroxidase	54.403	318	132	4	133	1083	61	366	2.7e-109	326
GME1912_g	1.00154	GN7V-44338-MONOMER	GN7V-44338	Glyma.10G043700.1.p	very long chain fatty acid biosynthesis II // "very long chain fatty acid biosynthesis I"	Glyma.10G043700.1.p	24.183	306	198	9	61	948	36	317	5.72e-12	67.8
GME1916_g	1.62452	GIO2-2001-MONOMER	GIO2-2001	Cre02.g114500.t1.2	choline biosynthesis I	inorganic diphosphatase; phosphoethanolamine/phosphocholine phosphatase	36.667	180	99	6	1081	1581	382	559	2.55e-26	117
GME1925_g	1.53984	G3E-20057-MONOMER	G3E-20057	Pavir.J01829.1.p	very long chain fatty acid biosynthesis II // "very long chain fatty acid biosynthesis I"	Pavir.J01829.1.p	42.197	173	81	3	82	597	10	164	1.02e-33	124
GME1927_g	2.2503	GIO2-2001-MONOMER	GIO2-2001	Cre02.g114500.t1.2	choline biosynthesis I	inorganic diphosphatase; phosphoethanolamine/phosphocholine phosphatase	34.615	182	106	6	1096	1608	398	577	1.46e-25	113
GME1932_g	1.09098	G2U-5932-MONOMER	G2U-5932	Bradi3g43370.2.p	flavin biosynthesis I (bacteria and plants)	5-amino-6-(5-phosphoribosylamino)uracil reductase	33.557	149	76	6	1597	2001	466	605	1.04e-11	70.1
GME1934_g	1.74223	G2U-9768-MONOMER	G2U-9768	Bradi4g05903.1.p	0	3,5-dimethoxyphenol O-methyltransferase; 3,5-dihydroxyanisole O-methyltransferase	20.946	444	335	6	253	1557	245	681	7.67e-20	95.9
GME1941_g	2.10864	G3N-9158-MONOMER	G3N-9158	EMT07036	superpathway of lysine, threonine and methionine biosynthesis II // "threonine biosynthesis" // "isoleucine biosynthesis I" // "homoserine biosynthesis"	homoserine dehydrogenase	51.462	171	38	2	91	588	12	142	3.22e-50	171
GME1942_g	0.95997	G34-7821-MONOMER	G34-7821	Phpat.015G066800.1.p	homocysteine and cysteine interconversion	cystathionine beta-synthase	50.97	361	155	8	4	1035	42	397	1.94e-104	314
GME1945_g	1.05556	G34-10221-MONOMER	G34-10221	Phpat.1Z028500.1.p	0	4-hydroxy-4-methyl-2-oxoglutarate aldolase; malate dehydrogenase (oxaloacetate-decarboxylating)	26.961	204	131	4	49	648	9	198	1.07e-14	72.4
GME1949_g	0.704685	G3N-8402-MONOMER	G3N-8402	EMT03615	0	Ca2+-transporting ATPase	41.818	440	239	9	1978	3282	36	463	4.07e-83	302
GME1953_g	0.736384	G37-12357-MONOMER	G37-12357	#N/A	#N/A		34.839	465	269	15	13	1377	3	443	4.4e-66	221
GME1955_g	2.64541	G3A-8932-MONOMER	G3A-8932	184168	0	thiamin triphosphate synthase; H+-transporting two-sector ATPase	39.394	132	80	0	88	483	80	211	4.84e-25	97.8
GME1959_g	1.37456	G37-12585-MONOMER	G37-12585	Potri.006G142800.1	jasmonic acid biosynthesis	12-oxophytodienoate reductase	37.36	447	195	15	1	1296	6	382	8.22e-72	233
GME1960_g	0.96695	GN7F-30180-MONOMER	GN7F-30180	#N/A	#N/A		41.463	369	195	7	31	1116	16	370	4.2e-74	236
GME197_g	0.473187	GIO2-521-MONOMER	GIO2-521	Cre07.g315750.t1.2	0	D-arabinitol dehydrogenase (NADP+)	38.182	165	87	5	229	702	106	262	6.97e-22	92.8
GME1970_g	1.84262	G3G-11279-MONOMER	G3G-11279	TRIUR3_28200-P1	0	carbonate dehydratase	33.488	215	126	5	118	744	20	223	4.13e-30	116
GME1972_g	1.74261	GIO2-496-MONOMER	GIO2-496	Cre01.g028250.t1.2	triacylglycerol degradation	acylglycerol lipase	30.667	300	158	11	70	864	15	299	2e-26	108
GME1974_g	2.07633	GDQC-112327-MONOMER	GDQC-112327	#N/A	#N/A		30.897	301	173	11	16	906	125	394	1.85e-26	109
GME1975_g	0.674245	GIO2-496-MONOMER	GIO2-496	Cre01.g028250.t1.2	triacylglycerol degradation	acylglycerol lipase	27.575	301	150	10	73	828	15	296	2.93e-13	71.2
GME1977_g	1.54883	G34-6173-MONOMER	G34-6173	Phpat.1Z032100.1.p	fatty acid &beta;-oxidation II (peroxisome)	long-chain-fatty-acid-CoA ligase	26.731	520	302	21	211	1611	13	506	1.55e-27	120
GME198_g	1.91336	G3G-11921-MONOMER	G3G-11921	TRIUR3_34838-P1	0	mannitol 2-dehydrogenase (NADP+)	32.685	257	162	4	985	1755	1	246	1.12e-30	122
GME1987_g	1.55445	G2Z-12009-MONOMER	G2Z-12009	cassava4.1_009651m	triacylglycerol degradation	acylglycerol lipase	27.807	187	106	6	193	744	70	230	8.23e-13	70.5
GME1992_g	1.79659	G3A-10008-MONOMER	G3A-10008	170018	farnesylcysteine salvage pathway	prenylcysteine oxidase; farnesylcysteine lyase	31.59	497	289	20	52	1512	2	457	3.1e-39	151
GME1993_g	1.25122	G3M-7264-MONOMER	G3M-7264	PGSC0003DMP400020317	gluconeogenesis I	phosphoenolpyruvate carboxykinase (ATP)	29.907	321	194	8	454	1410	9	300	1.48e-34	137
GME1995_g	0.811665	GDQC-113061-MONOMER	GDQC-113061	#N/A	#N/A		26.115	314	205	9	64	975	22	318	1.45e-21	95.1
GME1996_g	1.29084	GN7F-21721-MONOMER	GN7F-21721	LOC_Os03g04120.1	phenylpropanoid biosynthesis // "6-gingerol analog biosynthesis" // "flavonoid biosynthesis" // "4-hydroxybenzoate biosynthesis I (eukaryotes)" // "benzoate biosynthesis I (CoA-dependent, &beta;-oxidative)" // "<i>trans</i>-cinnamoyl-CoA biosynthesis"	LOC_Os03g04120.1; 4-coumarate-CoA ligase	27.178	287	161	11	631	1395	187	457	2.07e-07	57
GME1997_g	1.36165	G3G-7496-MONOMER	G3G-7496	TRIUR3_26260-P1	0	1'-hydroxyversicolorone reductase; versiconal hemiacetal acetate reductase; virsiconal reductase	38.182	330	175	7	22	990	7	314	1.06e-65	223
GME200_g	0.572008	GN7V-65033-MONOMER	GN7V-65033	Glyma.03G176300.1.p	0	glutathione transferase	29.064	203	117	6	25	615	30	211	1.19e-14	73.2
GME2007_g	1.86998	G33-8708-MONOMER	G33-8708	GSVIVT01025431001	0	glucan endo-1,3-beta-D-glucosidase	38.415	164	81	1	13	504	385	528	1.46e-32	123
GME2010_g	1.64601	G34-9716-MONOMER	G34-9716	Phpat.1Z022700.1.p	0	kynureninase	31.294	425	217	11	37	1179	18	411	4e-66	218
GME2014_g	2.52541	G2U-8594-MONOMER	G2U-8594	Bradi1g70620.1.p	colanic acid building blocks biosynthesis // "L-ascorbate biosynthesis I (L-galactose pathway)" // "GDP-mannose biosynthesis"	mannose-1-phosphate guanylyltransferase	23.188	414	244	14	37	1197	1	367	6.61e-08	57.4
GME2017_g	1.48794	G3A-10294-MONOMER	G3A-10294	#N/A	#N/A		66.197	355	117	2	868	1926	134	487	2.54e-163	484
GME2025_g	1.30804	G3M-8218-MONOMER	G3M-8218	PGSC0003DMP400020180	dolichyl-diphosphooligosaccharide biosynthesis	Dol-P-Man:Man5GlcNAc2-PP-Dol alpha-1,3-mannosyltransferase	40	430	243	5	4	1260	6	431	2.95e-91	284
GME2027_g	1.62428	GDQC-4126-MONOMER	GDQC-4126	#N/A	#N/A		30.682	176	70	5	238	684	111	261	6.91e-15	73.9
GME2029_g	1.63688	GIO2-2556-MONOMER	GIO2-2556	#N/A	#N/A		39.286	168	64	4	7	417	54	214	1.83e-30	112
GME203_g	1.50248	G30-13965-MONOMER	G30-13965	Bra034573.1-P	0	carbonate dehydratase	49.057	53	24	1	3562	3711	151	203	1.23e-07	58.2
GME2031_g	0.438636	G3F-13917-MONOMER	G3F-13917	Solyc01g099110.2.1	0	aryldialkylphosphatase	32.338	201	114	11	823	1383	452	644	3.9e-11	67.4
GME2032_g	1.20315	AT1G35250-MONOMER	AT1G35250	AT1G35250	acyl-ACP thioesterase pathway	acyl-lipid thioesterase	38.286	350	208	3	58	1086	101	449	1.65e-69	231
GME2033_g	1.80846	G34-9754-MONOMER	G34-9754	Phpat.022G016400.1.p	0	procollagen-proline dioxygenase	41.553	219	106	8	52	696	54	254	1.55e-39	138
GME2034_g	1.29762	G30-15842-MONOMER	G30-15842	Bra038876.1-P	0	soluble epoxide hydrolase	26.814	317	195	12	79	978	26	322	2.71e-24	102
GME2037_g	1.55267	GIO2-4347-MONOMER	GIO2-4347	Cre01.g021251.t1.1	arginine biosynthesis II (acetyl cycle) // "citrulline-nitric oxide cycle" // "arginine biosynthesis I (via L-ornithine)"	argininosuccinate lyase	56.689	441	190	1	1	1320	63	503	0	518
GME2040_g	2.64193	MONOMER-13031	G-9927	#N/A	#N/A		54.237	118	54	0	73	426	7	124	1.2e-39	139
GME2041_g	2.53138	MONOMER-12468	G-9576	#N/A	#N/A		52.903	155	70	2	1	459	256	409	7.85e-48	161
GME2048_g	1.59547	G33-12070-MONOMER	G33-12070	GSVIVT01038714001	superpathway of ammonia assimilation (plants) // "glutamate biosynthesis IV" // "ammonia assimilation cycle I"	glutamate synthase (NADH)	56.395	2119	833	26	139	6339	108	2187	0	2410
GME2055_g	0.615651	GN7V-47852-MONOMER	GN7V-47852	Glyma.08G138300.1.p	0	glucan 1,3-beta-glucosidase	29.73	333	198	13	391	1353	188	496	8.22e-30	125
GME2057_g	2.31083	G3N-12352-MONOMER	G3N-12352	EMT12745	0	glucan 1,3-beta-glucosidase	31.418	261	159	9	886	1659	233	476	5.52e-24	108
GME2059_g	1.43945	GSP-7891-MONOMER	GSP-7891	Spipo6G0019000	0	nucleoplasmin ATPase	36.25	80	41	3	3340	3579	532	601	6.03e-08	60.5
GME206_g	0.911968	GN7V-52599-MONOMER	GN7V-52599	Glyma.13G240600.1.p	allantoin degradation to glyoxylate II // "allantoin degradation to ureidoglycolate II (ammonia producing)" // "allantoin degradation to ureidoglycolate I (urea producing)"	allantoinase	37.324	284	150	7	1	822	53	318	1.22e-45	162
GME2060_g	1.55809	G34-8901-MONOMER	G34-8901	Phpat.1Z010200.1.p	0	3-oxoadipate CoA-transferase	48.515	202	99	3	937	1542	2	198	1.88e-53	182
GME2061_g	2.28222	G34-8901-MONOMER	G34-8901	Phpat.1Z010200.1.p	0	3-oxoadipate CoA-transferase	47.059	204	103	3	1918	2529	2	200	1.28e-52	184
GME2063_g	1.54047	G37-11495-MONOMER	G37-11495	Potri.011G000200.1	phospholipases // "phosphatidylcholine acyl editing"	phospholipase A1	38.182	110	62	3	244	564	176	282	2.4e-06	53.9
GME2064_g	1.38391	AT1G35250-MONOMER	AT1G35250	AT1G35250	acyl-ACP thioesterase pathway	acyl-lipid thioesterase	27.99	393	216	12	46	1221	104	430	1.7e-28	123
GME2065_g	1.1772	GIO2-4952-MONOMER	GIO2-4952	Cre06.g310850.t1.2	0	polar-amino-acid-transporting ATPase	29.703	202	96	7	7	603	4	162	9.98e-16	76.3
GME2067_g	2.81966	CHLREDRAFT_185673-MONOMER	CHLREDRAFT_185673	HSP70A	0	heat shock protein	76.596	611	138	3	10	1827	7	617	0	869
GME2068_g	1.74905	GIO2-502-MONOMER	GIO2-502	Cre05.g239850.t1.1	choline biosynthesis III // "phospholipases" // "phosphatidate metabolism, as a signaling molecule"	phospholipase D	24.726	457	219	12	271	1302	34	478	2.6e-23	107
GME2069_g	0.369433	GIO2-502-MONOMER	GIO2-502	Cre05.g239850.t1.1	choline biosynthesis III // "phospholipases" // "phosphatidate metabolism, as a signaling molecule"	phospholipase D	30.634	284	137	8	601	1305	206	478	1.14e-23	108
GME2072_g	1.05547	G3M-11004-MONOMER	G3M-11004	PGSC0003DMP400027712	0	rubber cis-polyprenylcistransferase	38.662	269	145	3	31	786	10	275	1.34e-63	202
GME2076_g	1.88355	G34-9067-MONOMER	G34-9067	Phpat.013G005600.1.p	oxygenic photosynthesis // "Calvin-Benson-Bassham cycle" // "sucrose biosynthesis I (from photosynthesis)" // "gluconeogenesis I" // "glycolysis I (from glucose 6-phosphate)"	fructose-bisphosphatase	58.939	358	114	2	25	1098	10	334	9.08e-147	420
GME2080_g	2.00957	GSP-5245-MONOMER	GSP-5245	Spipo14G0030700	0	peptide-N4-(N-acetyl-beta-glucosaminyl)asparagine amidase	34.524	420	247	12	82	1299	62	467	4.96e-61	215
GME2081_g	1.34402	GN7F-28216-MONOMER	GN7F-28216	LOC_Os09g27420.1	folate polyglutamylation // "folate transformations II"	; LOC_Os09g27420.1	64.937	636	212	4	934	2835	80	706	0	771
GME2084_g	1.5285	G3C-7243-MONOMER	G3C-7243	Sobic.006G169000.1.p	molybdenum cofactor biosynthesis	Sobic.006G169000.1.p	30.065	153	94	3	148	591	99	243	3.92e-11	66.6
GME2088_g	0.806645	GIO2-4750-MONOMER	GIO2-4750	#N/A	#N/A		28.209	631	360	15	55	1872	36	598	3.86e-51	188
GME2090_g	0.802257	GIO2-4750-MONOMER	GIO2-4750	#N/A	#N/A		25.926	621	364	19	19	1788	42	597	5.03e-31	130
GME2096_g	1.56238	GN7F-19882-MONOMER	GN7F-19882	LOC_Os09g32020.1	sporopollenin precursor biosynthesis	LOC_Os09g32020.1	41.146	192	107	3	115	684	17	204	4.51e-42	159
GME2097_g	2.11531	G3A-8769-MONOMER	G3A-8769	80665	0	chaperonin ATPase	62.549	510	187	2	4	1521	17	526	0	656
GME2100_g	1.6966	G3E-15475-MONOMER	G3E-15475	Pavir.Eb00161.1.p	ornithine-citrulline shuttle	Pavir.Eb00161.1.p	29.703	303	174	8	49	912	33	311	3.96e-26	107
GME2104_g	1.86821	HS01279-MONOMER	HS01279	SYNJ2	0	inositol-1,4,5-trisphosphate 5-phosphatase; inositol-1,3,4,5-tetrakisphosphate 5-phosphatase; phosphatidylinositol-4,5-bisphosphate 5-phosphatase; phosphatidylinositol-3,4,5-trisphosphate 5-phosphatase	30.986	284	160	11	88	924	554	806	1.16e-23	106
GME2107_g	1.69099	G3N-9158-MONOMER	G3N-9158	EMT07036	superpathway of lysine, threonine and methionine biosynthesis II // "threonine biosynthesis" // "isoleucine biosynthesis I" // "homoserine biosynthesis"	homoserine dehydrogenase	27.481	131	55	1	55	447	16	106	2.64e-06	52.8
GME2112_g	1.31294	GDQC-113368-MONOMER	GDQC-113368	GRMZM2G048403_P01	phenylpropanoid biosynthesis // "flavonoid biosynthesis" // "4-hydroxybenzoate biosynthesis I (eukaryotes)"	4-coumarate-CoA ligase	34.524	84	45	1	520	771	609	682	6.06e-08	59.3
GME2117_g	1.42018	GN7V-63045-MONOMER	GN7V-63045	Glyma.05G160000.1.p	cellulose biosynthesis	cellulose synthase (UDP-forming)	24.309	181	123	4	79	615	34	202	2.27e-08	57
GME2118_g	1.3421	G34-10445-MONOMER	G34-10445	Phpat.020G013200.1.p	0	Phpat.020G013200.1.p	30.837	454	284	13	115	1470	116	541	5.02e-47	172
GME2121_g	1.60141	G30-13168-MONOMER	G30-13168	#N/A	#N/A		54.118	85	37	1	43	291	1105	1189	1.37e-18	83.6
GME2122_g	2.69109	G3P-6123-MONOMER	G3P-6123	evm.model.supercontig_20.87	photorespiration	glycerate dehydrogenase; hydroxypyruvate reductase	63.636	55	20	0	310	474	411	465	2.57e-14	71.2
GME2125_g	1.43531	GIO2-858-MONOMER	GIO2-858	Cre03.g145267.t1.1	purine nucleotides degradation I (plants) // "superpathway of guanosine nucleotides degradation (plants)" // "guanosine nucleotides degradation II"	guanine deaminase	36.735	441	227	10	196	1518	60	448	7.74e-76	249
GME2129_g	1.30654	G3F-9866-MONOMER	G3F-9866	Solyc02g062640.2.1	coenzyme A biosynthesis I	pantetheine-phosphate adenylyltransferase	34.074	135	74	3	205	597	56	179	3.73e-16	74.7
GME2133_g	0.86144	G33-7170-MONOMER	G33-7170	GSVIVT01038610001	0	nucleoside-triphosphatase	28.358	201	113	3	721	1317	396	567	1.18e-17	88.6
GME2144_g	1.03488	G2U-7731-MONOMER	G2U-7731	Bradi1g77290.2.p	superpathway of geranylgeranyldiphosphate biosynthesis I (via mevalonate) // "mevalonate pathway I"	hydroxymethylglutaryl-CoA synthase	51.204	457	210	5	43	1395	2	451	1.83e-138	407
GME2159_g	1.61849	G3E-24684-MONOMER	G3E-24684	Pavir.Ba02895.1.p	folate transformations II // "tetrahydrofolate salvage from 5,10-methenyltetrahydrofolate" // "tetrahydrofolate biosynthesis II"	methylenetetrahydrofolate dehydrogenase (NADP+); methenyltetrahydrofolate cyclohydrolase	25.77	357	162	12	28	1020	95	374	1.25e-13	73.6
GME2178_g	2.36299	G33-7170-MONOMER	G33-7170	GSVIVT01038610001	0	nucleoside-triphosphatase	25.551	227	135	3	592	1272	373	565	6.64e-13	74.3
GME2179_g	1.21053	G2T-9696-MONOMER	G2T-9696	MLOC_19304.2	0	heterotrimeric G-protein GTPase	39.216	102	62	0	55	360	152	253	1.49e-22	91.3
GME2180_g	1.27074	G2U-6671-MONOMER	G2U-6671	Bradi2g58980.1.p	0	heterotrimeric G-protein GTPase	52.529	514	239	3	16	1548	28	539	0	550
GME2190_g	1.359	G3G-12363-MONOMER	G3G-12363	#N/A	#N/A		38.037	326	195	3	1393	2361	295	616	2.44e-66	234
GME2195_g	0.898657	G3F-7425-MONOMER	G3F-7425	Solyc04g009910.2.1	gluconeogenesis I	phosphoenolpyruvate carboxykinase (ATP)	33.898	118	54	6	682	1032	112	206	2.27e-06	50.8
GME2205_g	#N/A	G33-12301-MONOMER	G33-12301	GSVIVT01018780001	leucopelargonidin and leucocyanidin biosynthesis // "flavonoid biosynthesis (in equisetum)" // "pinobanksin biosynthesis" // "flavonoid biosynthesis" // "leucodelphinidin biosynthesis"	flavanone 3-dioxygenase	27.981	411	244	11	1006	2142	1021	1411	1.01e-31	136
GME2210_g	1.73984	G33-7170-MONOMER	G33-7170	GSVIVT01038610001	0	nucleoside-triphosphatase	30.29	241	115	6	505	1206	371	565	4.47e-20	97.4
GME2211_g	2.12392	G3E-20559-MONOMER	G3E-20559	Pavir.Ib00484.1.p	0	heterotrimeric G-protein GTPase	37.226	274	152	3	1	762	69	342	9.04e-64	206
GME2212_g	1.75286	GSP-5108-MONOMER	GSP-5108	Spipo12G0018400	tryptophan biosynthesis	indole-3-glycerol-phosphate synthase	38.989	277	150	8	931	1731	129	396	4.05e-46	172
GME2215_g	1.84987	G3F-8607-MONOMER	G3F-8607	Solyc06g062870.2.1	triacylglycerol biosynthesis // "phospholipid remodeling (phosphatidylcholine, yeast)"	diacylglycerol O-acyltransferase; phospholipid:diacylglycerol acyltransferase	31.891	624	273	21	424	2010	87	653	1e-77	263
GME2217_g	1.2591	G34-10578-MONOMER	G34-10578	Phpat.016G083000.1.p	ethylene biosynthesis I (plants)	aminocyclopropanecarboxylate oxidase	33.626	342	204	9	82	1077	116	444	1.91e-47	169
GME2238_g	1.19857	G30-16180-MONOMER	G30-16180	Bra035926.1-P	0	NADPH:quinone reductase	39.527	296	165	3	130	1011	39	322	7.13e-60	197
GME2241_g	1.37911	G3A-10208-MONOMER	G3A-10208	439220	0	fatty-acyl-CoA-transporting ATPase	31.818	638	367	11	409	2226	765	1366	5.65e-79	279
GME2247_g	1.39374	G30-11971-MONOMER	G30-11971	Bra023429.1-P	0	alpha-N-acetylglucosaminidase	33.967	736	433	16	91	2163	81	808	1.79e-138	430
GME2257_g	0.61341	G3E-28985-MONOMER	G3E-28985	Pavir.J04316.1.p	0	2,4-dichlorophenol 6-monooxygenase	28.784	403	213	17	22	1101	47	418	6.33e-27	117
GME226_g	2.60282	G33-9594-MONOMER	G33-9594	GSVIVT01011788001	0	thiol oxidase	29.126	206	120	7	388	933	34	237	1.07e-11	68.2
GME2260_g	1.80311	GIO2-561-MONOMER	GIO2-561	Cre11.g467630.t1.1	indole-3-acetate biosynthesis III (bacteria)	amidase; Cre11.g467630.t1.1	36.364	143	89	1	304	726	83	225	2.85e-14	74.7
GME2270_g	0.116836	G3F-7425-MONOMER	G3F-7425	Solyc04g009910.2.1	gluconeogenesis I	phosphoenolpyruvate carboxykinase (ATP)	37.615	218	109	10	64	690	9	208	3.5e-31	122
GME2271_g	-0.268512	G3C-7625-MONOMER	G3C-7625	Sobic.004G338000.1.p	gluconeogenesis I	phosphoenolpyruvate carboxykinase (ATP)	29.496	278	163	9	28	843	14	264	4.56e-24	103
GME2275_g	1.57896	G3C-7625-MONOMER	G3C-7625	Sobic.004G338000.1.p	gluconeogenesis I	phosphoenolpyruvate carboxykinase (ATP)	31.222	221	136	7	61	705	13	223	1.78e-22	99.4
GME2278_g	1.48193	G2U-10267-MONOMER	G2U-10267	Bradi1g63990.2.p	0	alpha-N-arabinofuranosidase	30.046	659	373	21	1567	3453	38	638	6.36e-61	223
GME2279_g	1.23485	GIO2-1191-MONOMER	GIO2-1191	#N/A	#N/A		40	85	43	2	1204	1458	138	214	9.1e-07	54.7
GME2285_g	1.82553	G3M-9958-MONOMER	G3M-9958	PGSC0003DMP400007227	superpathway of purine nucleotides <i>de novo</i> biosynthesis I // "adenosine ribonucleotides <i>de novo</i> biosynthesis"	H+-transporting two-sector ATPase	36.683	199	114	3	16	576	1	199	2.28e-29	111
GME2289_g	0.764949	G34-7526-MONOMER	G34-7526	Phpat.1Z001200.1.p	pyruvate fermentation to ethanol II // "acetaldehyde biosynthesis I"	alcohol dehydrogenase	33.127	323	190	4	67	1026	14	313	2.8e-49	170
GME2291_g	1.17224	G33-8248-MONOMER	G33-8248	GSVIVT01008491001	<i>cis</i>-vaccenate biosynthesis // "palmitate biosynthesis II (bacteria and plants)" // "superpathway of fatty acid biosynthesis II (plant)" // "stearate biosynthesis II (bacteria and plants)" // "fatty acid elongation -- saturated"	fatty-acyl-CoA synthase	37.079	267	148	7	55	843	75	325	2.01e-35	131
GME2297_g	1.81119	G30-11907-MONOMER	G30-11907	Bra027370.1-P	0	(S)-2-hydroxy-acid oxidase	41.791	67	35	1	16	216	29	91	8.3e-11	66.6
GME230_g	1.40298	G2U-5859-MONOMER	G2U-5859	#N/A	#N/A		40	195	88	4	301	885	75	240	7.52e-34	128
GME2303_g	1.09095	GIO2-819-MONOMER	GIO2-819	Cre02.g116550.t1.2	very long chain fatty acid biosynthesis I // "very long chain fatty acid biosynthesis II"	trans-2-enoyl-CoA reductase (NADPH)	40	70	33	1	16	225	85	145	2.49e-07	52.4
GME2305_g	1.71749	G3E-17620-MONOMER	G3E-17620	Pavir.Ia02685.1.p	superpathway of choline biosynthesis // "superpathway of phosphatidylcholine biosynthesis" // "phospholipid biosynthesis II" // "choline biosynthesis III" // "phosphatidylcholine biosynthesis I" // "phosphatidylcholine biosynthesis II"	choline-phosphate cytidylyltransferase	45.161	62	32	1	283	468	101	160	1.88e-07	53.1
GME2308_g	0.365875	G3P-8800-MONOMER	G3P-8800	evm.model.supercontig_36.43	0	aminoacylase	40	95	52	3	649	930	88	178	4.11e-09	58.2
GME2312_g	1.45153	G2Z-9980-MONOMER	G2Z-9980	cassava4.1_009598m	very long chain fatty acid biosynthesis I // "very long chain fatty acid biosynthesis II"	trans-2-enoyl-CoA reductase (NADPH)	41.544	272	148	3	109	924	81	341	1.1e-61	202
GME2314_g	1.46188	GIO2-2224-MONOMER	GIO2-2224	#N/A	#N/A		44.776	201	86	6	196	756	116	305	5.69e-44	153
GME2317_g	0.824366	G3C-10109-MONOMER	G3C-10109	Sobic.005G186800.1.p	dhurrin degradation	hydroxymandelonitrile lyase	25.806	434	260	15	199	1407	86	488	1.95e-25	110
GME2322_g	1.29453	G30-14158-MONOMER	G30-14158	Bra010773.1-P	0	xenobiotic-transporting ATPase	38.044	1309	734	24	508	4377	226	1476	0	764
GME2324_g	2.11746	G3C-7625-MONOMER	G3C-7625	Sobic.004G338000.1.p	gluconeogenesis I	phosphoenolpyruvate carboxykinase (ATP)	33.935	277	170	3	61	873	7	276	1.39e-40	148
GME2325_g	1.36672	GSP-6600-MONOMER	GSP-6600	Spipo2G0071000	superpathway of purine nucleotides <i>de novo</i> biosynthesis I // "guanosine ribonucleotides <i>de novo</i> biosynthesis"	guanylate kinase	48.619	181	92	1	13	552	125	305	3.95e-59	191
GME2328_g	0.916681	G3C-9105-MONOMER	G3C-9105	Sobic.004G237600.1.p	sphingolipid biosynthesis (plants)	dihydrospingosine C-4 hydroxylase	38.065	310	129	6	100	1026	6	253	1.77e-65	209
GME2331_g	2.20808	GIO2-434-MONOMER	GIO2-434	Cre06.g258700.t1.1	gluconeogenesis III	pyruvate carboxylase	50.792	758	336	14	1396	3627	177	911	0	674
GME2332_g	1.67936	G34-7409-MONOMER	G34-7409	Phpat.002G000800.1.p	0	nitronate monooxygenase	30.882	272	149	11	211	957	133	388	2.49e-17	84
GME2341_g	2.50032	GDQC-105802-MONOMER	GDQC-105802	#N/A	#N/A		63.636	44	16	0	448	579	171	214	3.44e-08	56.6
GME2345_g	1.43569	G3E-21520-MONOMER	G3E-21520	Pavir.Aa00013.1.p	0	heterotrimeric G-protein GTPase	44.521	146	79	1	43	480	13	156	7.98e-38	130
GME2351_g	1.63401	G3M-10012-MONOMER	G3M-10012	PGSC0003DMP400050351	iron reduction and absorption	ferric-chelate reductase (NADH)	44.444	72	38	1	109	324	662	731	2.7e-07	54.7
GME2359_g	1.02601	GIO2-4468-MONOMER	GIO2-4468	#N/A	#N/A		35.909	220	122	7	49	672	23	235	9.33e-19	91.7
GME2360_g	0.653096	G2T-9933-MONOMER	G2T-9933	MLOC_9961.1	0	sterol 3beta-glucosyltransferase	25.937	347	225	10	115	1101	2	334	1.87e-24	105
GME2363_g	1.65131	G2Z-13442-MONOMER	G2Z-13442	cassava4.1_001215m	trehalose biosynthesis I	alpha,alpha-trehalose-phosphate synthase (UDP-forming)	35.703	647	386	13	604	2466	164	806	7.37e-140	442
GME2366_g	0.910873	GDQC-7108-MONOMER	GDQC-7108	GRMZM2G058340_P01	UDP-sugars interconversion // "UDP-L-arabinose biosynthesis II (from L-arabinose)"	L-arabinokinase	38.961	77	44	1	256	486	443	516	7.39e-06	50.8
GME237_g	1.61421	GN7F-29596-MONOMER	GN7F-29596	#N/A	#N/A		51.111	270	125	4	118	906	40	309	8.48e-93	279
GME2376_g	0.365875	AT1G63380-MONOMER	AT1G63380	AT1G63380.1	<i>cis</i>-vaccenate biosynthesis // "palmitate biosynthesis II (bacteria and plants)" // "superpathway of fatty acid biosynthesis II (plant)" // "stearate biosynthesis II (bacteria and plants)" // "fatty acid elongation -- saturated"	fatty-acyl-CoA synthase	29.412	255	141	10	166	921	53	271	5.43e-13	70.1
GME2379_g	0.125126	MONOMER-13848	G-10563	TR-I	superpathway of hyoscyamine and scopolamine biosynthesis // "hyoscyamine and scopolamine biosynthesis"	tropinone reductase	26.038	265	150	9	1258	2043	45	266	1.57e-12	70.5
GME2384_g	1.1287	G34-7359-MONOMER	G34-7359	Phpat.004G033900.1.p	0	prostaglandin-F synthase	39.831	236	117	7	64	759	147	361	4.93e-43	152
GME2389_g	#N/A	G3G-13685-MONOMER	G3G-13685	TRIUR3_23005-P1	superpathway of cytosolic glycolysis (plants), pyruvate dehydrogenase and TCA cycle // "glycolysis IV (plant cytosol)" // "gluconeogenesis I" // "glycolysis I (from glucose 6-phosphate)"	TRIUR3_23005-P1	36.634	202	122	4	70	672	125	321	5.21e-33	127
GME2393_g	0.938957	GIO2-4750-MONOMER	GIO2-4750	#N/A	#N/A		25.784	574	361	21	28	1710	44	565	2.32e-22	103
GME2394_g	1.11505	GDQC-109369-MONOMER	GDQC-109369	GRMZM2G136525_P01	0	peroxidase	27.528	178	82	5	448	900	171	328	5.39e-08	56.2
GME2395_g	1.13608	GN7V-45780-MONOMER	GN7V-45780	Glyma.18G267800.1.p	0	flavonoid 4'-O-methyltransferase	23.037	191	94	5	1009	1572	207	347	1.72e-07	55.5
GME2396_g	3.54228	G34-9018-MONOMER	G34-9018	Phpat.009G063600.1.p	D-<i>myo</i>-inositol (1,4,5)-trisphosphate biosynthesis // "3-phosphoinositide biosynthesis"	1-phosphatidylinositol 4-kinase	29.279	222	143	5	1	654	28	239	3.15e-24	102
GME24_g	1.30928	G3A-6212-MONOMER	G3A-6212	#N/A	#N/A	229910	36.934	574	331	10	91	1794	6	554	6.24e-92	295
GME2406_g	1.67661	G33-12112-MONOMER	G33-12112	GSVIVT01023302001	0	GSVIVT01023302001	38.889	216	126	4	685	1317	1	215	2.32e-34	130
GME2409_g	1.59632	G30-14132-MONOMER	G30-14132	Bra029627.1-P	0	D-amino-acid oxidase	35.172	290	145	11	109	936	106	366	1.79e-37	139
GME2417_g	1.24133	G33-7463-MONOMER	G33-7463	GSVIVT01021186001	0	sinapine esterase	40.476	210	102	4	859	1488	937	1123	5.65e-38	150
GME2425_g	1.38264	G34-9857-MONOMER	G34-9857	Phpat.002G116300.1.p	sucrose biosynthesis I (from photosynthesis) // "colanic acid building blocks biosynthesis" // "superpathway of UDP-glucose-derived O-antigen building blocks biosynthesis" // "L-ascorbate biosynthesis V" // "L-ascorbate biosynthesis IV" // "starch biosynthesis" // "UDP-glucose biosynthesis" // "sucrose degradation III (sucrose invertase)" // "glucose and glucose-1-phosphate degradation"	Phpat.002G116300.1.p; glucose-6-phosphate 1-epimerase	32.753	287	150	11	25	855	103	356	2.18e-30	127
GME2430_g	2.7754	G30-11745-MONOMER	G30-11745	Bra020605.1-P	cyanide degradation // "cyanide detoxification I" // "cysteine biosynthesis I"	L-3-cyanoalanine synthase; cysteine synthase	62.5	120	43	2	25	381	6	124	1.6e-31	117
GME2433_g	1.6193	GSP-5055-MONOMER	GSP-5055	Spipo27G0014100	0	phosphatidylinositol N-acetylglucosaminyltransferase	32.317	164	86	1	4	420	130	293	1.49e-15	73.9
GME2436_g	1.12943	AT1G35250-MONOMER	AT1G35250	AT1G35250	acyl-ACP thioesterase pathway	acyl-lipid thioesterase	34.974	386	239	5	556	1704	100	476	2.52e-63	222
GME244_g	1.68922	G3F-11656-MONOMER	G3F-11656	Solyc09g011240.2.1	methylglyoxal degradation III // "detoxification of reactive carbonyls in chloroplasts"	aldehyde reductase; Solyc09g011240.2.1; 3beta(or 20alpha)-hydroxysteroid dehydrogenase; allyl-alcohol dehydrogenase	42.491	273	136	6	10	795	8	270	1.59e-54	182
GME2441_g	2.68425	GDQC-109909-MONOMER	GDQC-109909	GRMZM2G419782_P02	fatty acid beta-oxidation V (unsaturated, odd number, di-isomerase-dependent)	acyl-CoA oxidase	58.333	48	20	0	211	354	712	759	2.78e-07	52
GME2448_g	0.669602	G2Z-11568-MONOMER	G2Z-11568	#N/A	#N/A		43.229	192	90	6	343	885	236	419	6.05e-34	133
GME2449_g	1.29264	G3B-10677-MONOMER	G3B-10677	Si027587m	0	rhamnogalacturonan endolyase	26.477	491	277	21	121	1467	206	654	1.21e-22	103
GME245_g	1.12079	GDQC-114553-MONOMER	GDQC-114553	#N/A	#N/A		42.179	927	469	20	172	2847	116	1010	0	677
GME2450_g	1.47351	AT1G04710-MONOMER	AT1G04710	KAT1	fatty acid &beta;-oxidation II (peroxisome)	acetyl-CoA C-acyltransferase	49.354	387	181	4	100	1215	42	428	7.74e-117	349
GME2451_g	1.68876	G34-8403-MONOMER	G34-8403	Phpat.027G007000.1.p	L-glutamine biosynthesis II (tRNA-dependent)	glutaminyl-tRNA synthase (glutamine-hydrolysing)	35.87	184	116	2	220	771	37	218	1.4e-15	81.6
GME2456_g	1.27165	G34-8403-MONOMER	G34-8403	Phpat.027G007000.1.p	L-glutamine biosynthesis II (tRNA-dependent)	glutaminyl-tRNA synthase (glutamine-hydrolysing)	27.778	540	310	19	133	1656	10	501	1.5e-17	89.7
GME246_g	#N/A	G3G-9733-MONOMER	G3G-9733	TRIUR3_28403-P1	0	laccase	43.182	88	50	0	7	270	127	214	4.28e-15	79.3
GME2462_g	1.73574	G34-6378-MONOMER	G34-6378	Phpat.005G046500.1.p	aerobic respiration I (cytochrome c) // "NAD/NADH phosphorylation and dephosphorylation" // "aerobic respiration III (alternative oxidase pathway)"	NADH:ubiquinone reductase (H+-translocating)	43.75	112	59	3	1	330	117	226	1.98e-17	77.4
GME2469_g	2.79586	G2Z-8611-MONOMER	G2Z-8611	cassava4.1_021795m	cysteine biosynthesis I // "seleno-amino acid biosynthesis"	serine O-acetyltransferase	44.944	89	49	0	1939	2205	67	155	4.81e-19	87
GME2472_g	1.58008	G3C-11291-MONOMER	G3C-11291	Sobic.008G189200.1.p	0	soluble epoxide hydrolase	32	125	71	2	124	456	53	177	6.61e-09	58.2
GME2475_g	1.42399	HS04858-MONOMER	HS04858	#N/A	#N/A		57.789	398	168	0	73	1266	33	430	1.68e-178	506
GME2476_g	1.81498	G30-13190-MONOMER	G30-13190	Bra041070.1-P	1D-<i>myo</i>-inositol hexakisphosphate biosynthesis III (<i>Spirodela polyrrhiza</i>) // "lipid-dependent phytate biosynthesis II (via Ins(1,3,4)P<sub>3</sub>)" // "1D-<i>myo</i>-inositol hexakisphosphate biosynthesis V (from Ins(1,3,4)P3)"	inositol-1,3,4-trisphosphate 5/6-kinase; Bra041070.1-P; inositol-tetrakisphosphate 1-kinase	31.907	257	154	9	274	1029	418	658	6.18e-18	89.7
GME2481_g	1.62318	G2U-10857-MONOMER	G2U-10857	Bradi2g07420.1.p	ornithine-citrulline shuttle	Bradi2g07420.1.p	26.471	238	156	3	97	780	65	293	1.24e-12	68.6
GME2492_g	0.97591	GIO2-1297-MONOMER	GIO2-1297	Cre08.g363300.t1.2	<i>S</i>-methyl-5'-thioadenosine degradation II	purine-nucleoside phosphorylase; S-methyl-5'-thioadenosine phosphorylase	38.078	281	119	7	19	708	70	346	1.66e-42	154
GME2495_g	2.10296	G3N-13562-MONOMER	G3N-13562	EMT17018	0	2,4-dienoyl-CoA reductase (NADPH)	42.537	268	141	5	49	819	7	272	8.08e-50	168
GME2496_g	2.59461	G3A-5954-MONOMER	G3A-5954	79855	0	alpha-N-arabinofuranosidase; xylan 1,4-beta-xylosidase; alpha-glucosidase; alpha-D-xyloside xylohydrolase	37.67	884	426	25	145	2712	37	823	7.83e-166	509
GME2505_g	1.28456	CHLREDRAFT_185673-MONOMER	CHLREDRAFT_185673	HSP70A	0	heat shock protein	30.455	440	254	11	64	1377	8	397	1.92e-40	159
GME2509_g	0.941736	GIO2-4750-MONOMER	GIO2-4750	#N/A	#N/A		28.286	601	359	22	130	1857	44	597	1.27e-35	144
GME2510_g	0.856634	G30-11134-MONOMER	G30-11134	Bra007212.1-P	suberin monomers biosynthesis // "cutin biosynthesis"	Bra007212.1-P	43.478	69	34	2	7	204	30	96	4.39e-07	48.5
GME2512_g	0.711891	GIO2-4750-MONOMER	GIO2-4750	#N/A	#N/A		26.462	650	360	21	46	1932	46	598	3.56e-39	154
GME2518_g	0.859579	G3A-10311-MONOMER	G3A-10311	33909	homogalacturonan degradation	polygalacturonase	29.338	317	177	11	142	1059	33	313	1.06e-22	100
GME2530_g	1.66989	G2U-6336-MONOMER	G2U-6336	Bradi3g01810.1.p	superpathway of choline biosynthesis // "superpathway of phosphatidylcholine biosynthesis" // "choline biosynthesis III" // "phosphatidylcholine biosynthesis I" // "phosphatidylcholine biosynthesis II" // "diacylglycerol biosynthesis (PUFA enrichment in oilseed)" // "phospholipid biosynthesis II" // "phosphatidylethanolamine biosynthesis II"	ethanolaminephosphotransferase; diacylglycerol cholinephosphotransferase	36.058	416	226	11	1	1212	1	388	1.14e-64	214
GME2534_g	#N/A	G33-12301-MONOMER	G33-12301	GSVIVT01018780001	leucopelargonidin and leucocyanidin biosynthesis // "flavonoid biosynthesis (in equisetum)" // "pinobanksin biosynthesis" // "flavonoid biosynthesis" // "leucodelphinidin biosynthesis"	flavanone 3-dioxygenase	33.333	138	86	2	2665	3069	999	1133	1.21e-14	81.3
GME2537_g	#N/A	G3N-13618-MONOMER	G3N-13618	EMT23862	0	1,2-alpha-L-fucosidase; alpha-L-fucosidase	31.646	158	107	1	1	474	611	767	4.49e-18	89
GME2538_g	#N/A	G3G-13685-MONOMER	G3G-13685	TRIUR3_23005-P1	superpathway of cytosolic glycolysis (plants), pyruvate dehydrogenase and TCA cycle // "glycolysis IV (plant cytosol)" // "gluconeogenesis I" // "glycolysis I (from glucose 6-phosphate)"	TRIUR3_23005-P1	38.426	216	132	1	2164	2808	147	362	9.49e-42	168
GME2547_g	0.962438	G3F-8708-MONOMER	G3F-8708	Solyc06g060250.2.1	benzoate biosynthesis III (CoA-dependent, non-&beta;-oxidative) // "fatty acid &alpha;-oxidation I"	aldehyde dehydrogenase (NAD+)	41.531	431	249	2	1423	2706	4	434	2.62e-104	335
GME2549_g	0.859436	G34-9760-MONOMER	G34-9760	Phpat.019G042800.1.p	0	amidase	43.81	105	58	1	1036	1347	482	586	2.33e-14	79.7
GME255_g	#N/A	G3G-10290-MONOMER	G3G-10290	TRIUR3_14664-P1	0	H+-exporting ATPase	25.957	235	164	4	2869	3567	2	228	3.73e-11	70.1
GME2553_g	1.32048	GIO2-504-MONOMER	GIO2-504	Cre06.g251650.t1.1	0	phosphate-transporting ATPase	36.343	864	454	19	1	2535	1	787	2.58e-134	422
GME2556_g	2.06742	G3A-6800-MONOMER	G3A-6800	232921	superpathway of polyamine biosynthesis II // "putrescine biosynthesis III"	ornithine decarboxylase	40.214	373	184	6	268	1272	15	386	9.32e-69	225
GME2559_g	1.83643	G34-9290-MONOMER	G34-9290	Phpat.010G016700.1.p	0	peptide-N4-(N-acetyl-beta-glucosaminyl)asparagine amidase	44.037	218	115	2	94	726	74	291	1.61e-59	194
GME2561_g	1.68782	GIO2-1296-MONOMER	GIO2-1296	Cre05.g243451.t1.1	0	nucleoside-triphosphate diphosphatase	38.158	228	114	5	85	756	7	211	4.55e-33	121
GME2563_g	1.91142	GSP-8044-MONOMER	GSP-8044	Spipo4G0084800	detoxification of reactive carbonyls in chloroplasts	Spipo4G0084800; allyl-alcohol dehydrogenase	38.177	351	200	7	10	1038	6	347	2.21e-63	206
GME2564_g	2.86386	GSP-8044-MONOMER	GSP-8044	Spipo4G0084800	detoxification of reactive carbonyls in chloroplasts	Spipo4G0084800; allyl-alcohol dehydrogenase	36.888	347	204	8	10	1020	6	347	2.53e-57	191
GME2567_g	1.51405	G30-15581-MONOMER	G30-15581	Bra015337.1-P	lipoate biosynthesis and incorporation I	lipoyl(octanoyl) transferase	26.667	120	85	2	25	381	5	122	4.76e-12	64.7
GME2568_g	1.14145	G2Z-12741-MONOMER	G2Z-12741	cassava4.1_006394m	sphingolipid biosynthesis (plants)	serine C-palmitoyltransferase	25.076	327	198	10	298	1239	170	462	1.3e-17	87
GME2580_g	1.77799	G30-13192-MONOMER	G30-13192	Bra037183.1-P	0	alpha-mannosidase	34.328	134	79	5	385	780	1004	1130	1.09e-17	85.1
GME2583_g	0.261768	G3G-9195-MONOMER	G3G-9195	TRIUR3_28032-P1	0	gluconokinase	43.103	58	32	1	166	336	97	154	9.64e-10	55.1
GME2590_g	1.24731	GN7V-40588-MONOMER	GN7V-40588	Glyma.03G167600.1.p	xyloglucan biosynthesis	Glyma.03G167600.1.p	27.948	458	271	20	553	1800	630	1070	2.97e-15	82.8
GME2592_g	1.75256	G34-6211-MONOMER	G34-6211	Phpat.016G041500.1.p	phospholipid biosynthesis II // "phosphatidylglycerol biosynthesis II (non-plastidic)" // "phosphatidylglycerol biosynthesis I (plastidic)" // "CDP-diacylglycerol biosynthesis I" // "CDP-diacylglycerol biosynthesis II"	phosphatidate cytidylyltransferase	38.925	465	236	9	508	1824	115	557	1.25e-90	293
GME2594_g	0.962835	GQT-4811-MONOMER	GQT-4811	AT1G79790.1	0	soluble epoxide hydrolase	25.123	203	138	5	58	648	42	236	1.61e-12	69.7
GME2595_g	1.19815	GN7F-24380-MONOMER	GN7F-24380	#N/A	#N/A		46.964	560	236	6	112	1788	99	598	2.34e-139	419
GME2599_g	1.3938	GSP-4135-MONOMER	GSP-4135	Spipo19G0016300	thioredoxin pathway	thioredoxin-disulfide reductase	46.512	86	44	1	451	708	4	87	1.02e-20	86.3
GME2601_g	1.05321	GIO2-539-MONOMER	GIO2-539	Cre09.g394658.t1.1	0	aldehyde reductase	26.104	249	144	9	1264	1944	101	331	1.43e-13	74.7
GME2602_g	1.90082	G33-6391-MONOMER	G33-6391	GSVIVT01011374001	0	3-dehydroquinate synthase II	42.353	85	43	3	802	1038	192	276	5.35e-08	58.9
GME2603_g	1.76418	GDQC-111489-MONOMER	GDQC-111489	#N/A	#N/A		47.826	414	194	9	7	1197	9	417	5.24e-106	320
GME2606_g	#N/A	G33-12301-MONOMER	G33-12301	GSVIVT01018780001	leucopelargonidin and leucocyanidin biosynthesis // "flavonoid biosynthesis (in equisetum)" // "pinobanksin biosynthesis" // "flavonoid biosynthesis" // "leucodelphinidin biosynthesis"	flavanone 3-dioxygenase	26.568	271	155	6	187	999	973	1199	6.59e-20	93.6
GME2608_g	1.75306	G3F-13097-MONOMER	G3F-13097	Solyc02g086160.2.1	trehalose degradation II (trehalase)	Solyc02g086160.2.1	28.696	460	305	9	319	1695	104	541	2.49e-46	173
GME2612_g	1.44382	AT4G28220-MONOMER	AT4G28220	AT4G28220.1	0	NADH:ubiquinone reductase (non-electrogenic)	35.227	528	299	14	463	1977	65	572	5.97e-84	276
GME2615_g	2.39845	G33-7311-MONOMER	G33-7311	GSVIVT01000079001	0	aryldialkylphosphatase	40.796	603	305	11	778	2511	87	662	1.69e-139	432
GME2618_g	0.886717	G34-8360-MONOMER	G34-8360	Phpat.004G047200.1.p	0	Phpat.004G047200.1.p	33.945	218	131	7	16	651	3	213	2.06e-29	111
GME2619_g	1.92956	G34-9944-MONOMER	G34-9944	Phpat.019G036800.1.p	superoxide radicals degradation // "reactive oxygen species degradation (mammalian)"	superoxide dismutase	56.477	193	82	1	100	672	35	227	3.53e-75	228
GME2620_g	0.843085	GIO2-4750-MONOMER	GIO2-4750	#N/A	#N/A		25.893	336	206	8	142	1128	43	342	4.11e-17	87
GME2623_g	1.35694	G30-15824-MONOMER	G30-15824	Bra033408.1-P	0	glucuronosyltransferase	35.593	177	96	5	322	837	211	374	2.35e-14	77.8
GME2628_g	1.3801	G3B-7957-MONOMER	G3B-7957	Si029539m	brassinosteroids inactivation	Si029539m	26.316	361	238	7	508	1554	138	482	2.81e-23	105
GME2636_g	1.32767	AT5G49160-MONOMER	AT5G49160	AT5G49160.1	0	DNA (cytosine-5-)-methyltransferase; methyltransferase	33.058	484	254	12	2071	3468	1093	1524	4.45e-51	199
GME2641_g	1.38181	G3E-26694-MONOMER	G3E-26694	Pavir.Ib01948.1.p	0	Pavir.Ib01948.1.p	30.216	278	167	8	691	1503	242	499	1.22e-19	94
GME2643_g	1.26714	G3C-7625-MONOMER	G3C-7625	Sobic.004G338000.1.p	gluconeogenesis I	phosphoenolpyruvate carboxykinase (ATP)	30.662	287	176	5	490	1323	2	274	1.1e-31	125
GME2647_g	1.14422	G2Z-11034-MONOMER	G2Z-11034	cassava4.1_003861m	0	cadmium-transporting ATPase	45.972	422	202	8	340	1590	197	597	9.19e-113	349
GME2650_g	2.06305	AT5G61510-MONOMER	AT5G61510	AT5G61510.1	0	NADPH:quinone reductase	40.143	279	153	3	160	990	130	396	4.66e-40	147
GME2655_g	1.82776	G3F-7425-MONOMER	G3F-7425	Solyc04g009910.2.1	gluconeogenesis I	phosphoenolpyruvate carboxykinase (ATP)	27.138	269	182	4	85	861	13	277	4.43e-27	112
GME2657_g	1.70771	G3B-7042-MONOMER	G3B-7042	Si013917m	leucopelargonidin and leucocyanidin biosynthesis // "flavonoid biosynthesis (in equisetum)" // "pinobanksin biosynthesis" // "flavonoid biosynthesis"	flavanone 3-dioxygenase	32.45	302	166	11	55	918	75	352	2.15e-22	99
GME2659_g	1.66252	GDQC-2164-MONOMER	GDQC-2164	GRMZM2G381470_P01	superpathway of carotenoid biosynthesis // "zeaxanthin, antheraxanthin and violaxanthin interconversion"	antheraxanthin epoxidase; zeaxanthin epoxidase	40.659	91	54	0	1798	2070	282	372	2.42e-13	76.3
GME2660_g	1.18714	GDQC-1360-MONOMER	GDQC-1360	GRMZM2G328374_P01	superpathway of carotenoid biosynthesis // "zeaxanthin, antheraxanthin and violaxanthin interconversion"	antheraxanthin epoxidase; zeaxanthin epoxidase	33.971	209	101	5	1849	2364	739	947	4.48e-20	99
GME2667_g	2.0826	GN7F-31012-MONOMER	GN7F-31012	LOC_Os05g03480.2	leucine degradation I	LOC_Os05g03480.2	66.578	377	123	2	139	1260	33	409	0	531
GME2668_g	0.901551	GIO2-1247-MONOMER	GIO2-1247	Cre08.g379550.t1.1	0	phosphate-transporting ATPase	26.266	316	198	12	184	1101	161	451	7.59e-09	60.5
GME2669_g	2.00166	GIO2-1247-MONOMER	GIO2-1247	Cre08.g379550.t1.1	0	phosphate-transporting ATPase	22.35	349	238	10	163	1188	162	484	9.77e-07	53.5
GME2670_g	0.833212	G34-10388-MONOMER	G34-10388	Phpat.1Z023200.1.p	superpathway of plastoquinol biosynthesis // "tyrosine degradation I" // "4-hydroxyphenylpyruvate biosynthesis" // "4-hydroxybenzoate biosynthesis I (eukaryotes)"	aromatic-amino-acid transaminase	24.607	382	246	14	325	1443	30	378	1.75e-21	98.2
GME2671_g	1.75271	G34-6115-MONOMER	G34-6115	Phpat.005G007400.1.p	arginine degradation VI (arginase 2 pathway) // "L-<i>N<sup>&delta;</sup></i>-acetylornithine biosynthesis" // "arginine degradation I (arginase pathway)"	arginase	30.244	205	117	8	319	927	167	347	2.15e-12	68.9
GME2676_g	1.60714	G3A-5696-MONOMER	G3A-5696	111972	1D-<i>myo</i>-inositol hexakisphosphate biosynthesis III (<i>Spirodela polyrrhiza</i>) // "lipid-dependent phytate biosynthesis I (via Ins(1,4,5)P<sub>3</sub>)" // "lipid-dependent phytate biosynthesis II (via Ins(1,3,4)P<sub>3</sub>)" // "inositol pyrophosphates biosynthesis" // "1D-<i>myo</i>-inositol hexakisphosphate biosynthesis V (from Ins(1,3,4)P3)"	inositol-pentakisphosphate 2-kinase	30.556	252	140	9	40	714	14	257	4.7e-22	99
GME2677_g	2.00406	G3G-11921-MONOMER	G3G-11921	TRIUR3_34838-P1	0	mannitol 2-dehydrogenase (NADP+)	39.362	188	110	3	457	1014	61	246	1.24e-32	123
GME2678_g	1.59329	GDQC-105422-MONOMER	GDQC-105422	#N/A	#N/A		39.109	202	98	6	373	930	130	322	9.19e-29	128
GME268_g	1.73897	GN7V-55577-MONOMER	GN7V-55577	Glyma.03G251400.1.p	gluconeogenesis I	phosphoenolpyruvate carboxykinase (ATP)	29.493	217	105	8	2251	2859	87	269	8.67e-12	69.7
GME2682_g	0.0507479	GN7V-55577-MONOMER	GN7V-55577	Glyma.03G251400.1.p	gluconeogenesis I	phosphoenolpyruvate carboxykinase (ATP)	28.994	169	112	3	13	516	69	230	1.52e-15	77.4
GME2683_g	1.09793	G34-8052-MONOMER	G34-8052	Phpat.022G007500.1.p	D-<i>myo</i>-inositol (1,4,5)-trisphosphate biosynthesis // "3-phosphoinositide biosynthesis"	1-phosphatidylinositol 4-kinase	26.624	1401	801	36	1975	5703	710	2041	8.25e-109	389
GME2689_g	2.08864	GN7V-46463-MONOMER	GN7V-46463	Glyma.15G129100.1.p	hispidol biosynthesis	peroxidase; Glyma.15G129100.1.p	27.632	152	95	7	310	723	265	415	1.3e-06	53.9
GME2694_g	1.60467	G34-7523-MONOMER	G34-7523	Phpat.1Z013400.1.p	flavin biosynthesis I (bacteria and plants)	6,7-dimethyl-8-ribityllumazine synthase	34.375	192	81	3	43	618	8	154	1.27e-23	99.4
GME2697_g	1.96322	GDQC-109332-MONOMER	GDQC-109332	GRMZM2G363789_P01	superpathway of phenylalanine and tyrosine biosynthesis // "phenylalanine biosynthesis II"	arogenate dehydratase	52.414	145	65	2	1516	1941	348	491	4.18e-41	161
GME27_g	1.44068	G3E-19018-MONOMER	G3E-19018	Pavir.Ca00568.1.p	leucine degradation I	Pavir.Ca00568.1.p	28.649	370	223	11	535	1602	26	368	2.35e-32	130
GME2701_g	2.08666	G33-11245-MONOMER	G33-11245	GSVIVT01025168001	superpathway of leucine, valine, and isoleucine biosynthesis // "valine biosynthesis"	dihydroxy-acid dehydratase	30.631	444	221	13	478	1731	130	512	1.24e-54	196
GME2702_g	1.68229	AT3G13450-MONOMER	AT3G13450	AT3G13450.1	isoleucine degradation I // "valine degradation I" // "leucine degradation I" // "2-oxoisovalerate decarboxylation to isobutanoyl-CoA"	AT3G13450.1	58.055	329	119	2	229	1215	21	330	4.27e-130	380
GME2708_g	1.67356	GN7F-32714-MONOMER	GN7F-32714	LOC_Os03g05740.1	0	heterotrimeric G-protein GTPase; LOC_Os03g05740.1	46.012	163	87	1	52	537	31	193	5.61e-49	160
GME2709_g	1.4392	G3F-8976-MONOMER	G3F-8976	Solyc05g055730.2.1	folate transformations II	methylenetetrahydrofolate reductase [NAD(P)H]	39.901	604	328	14	1	1767	1	584	2.37e-143	430
GME2712_g	0.514659	AT5G49160-MONOMER	AT5G49160	AT5G49160.1	0	DNA (cytosine-5-)-methyltransferase; methyltransferase	48.387	93	41	1	2593	2871	1439	1524	1.37e-17	90.9
GME2721_g	2.25272	GN7F-15951-MONOMER	GN7F-15951	#N/A	#N/A		55.556	333	145	2	154	1146	41	372	7.6e-125	367
GME2722_g	1.22218	G34-7842-MONOMER	G34-7842	Phpat.018G038900.1.p	histidine biosynthesis	ATP phosphoribosyltransferase	27.245	323	187	12	43	900	88	399	1.42e-21	95.9
GME2728_g	1.31462	G3A-6388-MONOMER	G3A-6388	423039	0	flavonoid 3'-monooxygenase	27.041	196	103	8	1	567	357	519	1.99e-13	70.1
GME2731_g	1.57555	G3E-26432-MONOMER	G3E-26432	Pavir.Ca02805.1.p	0	sinapoylglucose-choline O-sinapoyltransferase	29.703	202	116	6	190	723	41	240	6.84e-10	63.9
GME274_g	1.07173	G3C-7625-MONOMER	G3C-7625	Sobic.004G338000.1.p	gluconeogenesis I	phosphoenolpyruvate carboxykinase (ATP)	31.673	281	164	7	40	855	13	274	2.42e-29	118
GME2749_g	1.46801	G3E-21338-MONOMER	G3E-21338	Pavir.Ab02822.1.p	vitamin E biosynthesis (tocotrienols) // "vitamin E biosynthesis (tocopherols)"	tocopherol O-methyltransferase	28.358	134	89	4	214	612	100	227	3.08e-06	50.1
GME2755_g	1.33916	G2U-5859-MONOMER	G2U-5859	#N/A	#N/A		27.184	206	130	7	61	636	67	266	2.16e-09	58.9
GME2756_g	1.13538	MONOMER3O-77	G3O-69	#N/A	#N/A		30.09	555	307	14	79	1650	44	548	1.85e-49	181
GME2763_g	2.37801	G2Z-7097-MONOMER	G2Z-7097	cassava4.1_010113m	0	cassava4.1_010113m	25.463	432	204	15	175	1407	24	358	2.45e-20	94.4
GME2764_g	1.99805	GDQC-112140-MONOMER	GDQC-112140	#N/A	#N/A		31.053	190	106	4	586	1155	34	198	1.38e-21	100
GME2768_g	2.25731	GIO2-4468-MONOMER	GIO2-4468	#N/A	#N/A		34.426	183	111	4	1180	1728	88	261	5.7e-19	94
GME2769_g	2.24841	G2Z-7452-MONOMER	G2Z-7452	cassava4.1_006924m	glycine biosynthesis // "folate polyglutamylation" // "photorespiration" // "folate transformations II"	glycine hydroxymethyltransferase	59.227	466	172	4	37	1404	10	467	0	572
GME2773_g	1.29911	G33-9349-MONOMER	G33-9349	GSVIVT01001059001	0	chitinase	31.837	245	136	7	223	909	41	270	1.27e-22	100
GME2775_g	1.71111	HISTPHOSTRANS-MONOMER	EG10446	#N/A	#N/A		32.051	390	217	11	58	1224	6	348	1.39e-50	176
GME2780_g	1.18746	AT2G34660-MONOMER	AT2G34660	AT2G34660.1	0	xenobiotic-transporting ATPase	31.135	1471	765	27	340	4632	217	1479	0	635
GME2782_g	2.16519	G3A-6161-MONOMER	G3A-6161	92554	0	NAD(P)H oxidase	34.522	533	275	11	355	1824	193	694	7.5e-92	299
GME2787_g	1.02384	AT5G47760-MONOMER	AT5G47760	AT5G47760.1	photorespiration	phosphoglycolate phosphatase	42.52	254	145	1	1	759	1	254	7.21e-59	192
GME2795_g	1.40003	G3F-13152-MONOMER	G3F-13152	Solyc04g078370.2.1	sesamin biosynthesis	Solyc04g078370.2.1	29.322	457	268	15	175	1488	48	468	2.15e-35	140
GME2803_g	1.9097	G3M-10911-MONOMER	G3M-10911	PGSC0003DMP400027018	0	PGSC0003DMP400027018	37.43	179	94	2	355	840	254	431	1.57e-26	115
GME2805_g	1.69476	G37-13485-MONOMER	G37-13485	Potri.004G147600.1	0	Potri.004G147600.1	42.604	169	95	2	424	927	144	311	1.72e-33	127
GME2806_g	1.21757	G3F-9547-MONOMER	G3F-9547	Solyc08g079420.2.1	0	Solyc08g079420.2.1	29.505	444	278	13	196	1461	62	492	5.48e-40	153
GME2807_g	2.07292	G2Z-12340-MONOMER	G2Z-12340	cassava4.1_005978m	superpathway of scopolin and esculin biosynthesis // "phenylpropanoid biosynthesis, initial reactions" // "suberin monomers biosynthesis"	trans-cinnamate 4-monooxygenase	29.128	436	269	14	205	1458	60	473	1.18e-38	150
GME2808_g	2.06392	G3A-10510-MONOMER	G3A-10510	#N/A	#N/A	229912	30.549	455	294	5	154	1515	19	452	2.71e-44	164
GME2809_g	2.2964	G34-9047-MONOMER	G34-9047	Phpat.001G138800.1.p	aerobic respiration I (cytochrome c) // "NAD/NADH phosphorylation and dephosphorylation" // "aerobic respiration III (alternative oxidase pathway)"	NADH dehydrogenase; NADH:ubiquinone reductase (H+-translocating)	53.772	623	271	7	1	1866	155	761	0	657
GME281_g	1.20631	G3E-20828-MONOMER	G3E-20828	Pavir.Aa01673.1.p	superpathay of heme biosynthesis from glutamate // "heme biosynthesis I (aerobic)"	ferrochelatase	35.196	358	198	9	10	999	76	427	2.59e-57	196
GME2812_g	-0.425383	G33-6889-MONOMER	G33-6889	GSVIVT01000192001	sesamin biosynthesis	GSVIVT01000192001	38.235	170	104	1	517	1026	107	275	5.82e-31	122
GME2814_g	1.14945	G3F-10114-MONOMER	G3F-10114	Solyc01g101070.2.1	0	sulfate-transporting ATPase	28.356	1393	776	39	388	4260	115	1387	5.06e-147	489
GME2816_g	1.86358	G30-12032-MONOMER	G30-12032	Bra001768.1-P	0	myosin ATPase	31.683	707	395	15	31	2145	143	763	9.71e-88	315
GME2817_g	1.52873	G30-13289-MONOMER	G30-13289	Bra002355.1-P	0	L-ascorbate oxidase	29.371	572	301	16	331	1869	27	554	2.44e-61	216
GME2818_g	1.32187	G3A-7749-MONOMER	G3A-7749	123915	0	xenobiotic-transporting ATPase	31.656	616	369	7	202	2040	39	605	5.73e-80	291
GME2830_g	1.34734	G34-9958-MONOMER	G34-9958	Phpat.009G039500.1.p	phosphate acquisition	acid phosphatase	29.153	295	180	5	178	1062	29	294	8.08e-28	112
GME284_g	1.80161	G3N-12561-MONOMER	G3N-12561	EMT32829	phospholipases // "D-<i>myo</i>-inositol (1,4,5)-trisphosphate biosynthesis" // "D-<i>myo</i>-inositol-5-phosphate metabolism" // "phosphatidate metabolism, as a signaling molecule"	phosphoinositide phospholipase C	24.51	204	136	7	268	864	104	294	1.18e-08	57.4
GME2841_g	1.05796	G34-7987-MONOMER	G34-7987	Phpat.1Z011400.1.p	0	Phpat.1Z011400.1.p	28.179	291	177	7	592	1398	27	307	6.88e-15	79.7
GME2842_g	1.43725	G30-11907-MONOMER	G30-11907	Bra027370.1-P	0	(S)-2-hydroxy-acid oxidase	40	70	41	1	4	213	20	88	3.21e-08	57.8
GME2845_g	1.18059	MONOMER-11720	G-9106	#N/A	#N/A		49.734	376	159	6	118	1236	41	389	3.48e-104	315
GME2846_g	2.50446	G3G-11491-MONOMER	G3G-11491	TRIUR3_32673-P1	pentose phosphate pathway // "pentose phosphate pathway (oxidative branch) I"	phosphogluconate dehydrogenase (decarboxylating)	53.111	450	210	1	22	1371	2	450	1.71e-166	479
GME2848_g	1.63851	G3C-11334-MONOMER	G3C-11334	Sobic.008G139800.1.p	asparagine biosynthesis I // "glutamine degradation I" // "superpathway of asparagine biosynthesis" // "asparagine biosynthesis II"	aspartate-ammonia ligase; asparagine synthase (glutamine-hydrolysing); Sobic.008G139800.1.p	31.993	572	266	13	13	1473	119	652	1.11e-62	225
GME2849_g	2.37211	G30-10743-MONOMER	G30-10743	Bra035024.1-P	chorismate biosynthesis I // "3-dehydroquinate biosynthesis I"	3-deoxy-7-phosphoheptulonate synthase	36.486	74	47	0	220	441	14	87	4.12e-07	54.3
GME285_g	1.47146	G3M-8192-MONOMER	G3M-8192	PGSC0003DMP400020886	NAD/NADH phosphorylation and dephosphorylation	NAD+ kinase	41.695	295	114	3	955	1824	38	279	3.39e-72	238
GME2852_g	0.638022	G33-8092-MONOMER	G33-8092	GSVIVT01017658001	0	alpha-N-arabinofuranosidase; xylan 1,4-beta-xylosidase	26.686	682	375	23	331	2253	134	731	5.19e-47	181
GME2853_g	1.19753	G30-16102-MONOMER	G30-16102	Bra039767.1-P	0	cellulase	36.5	200	94	5	1033	1602	47	223	1.11e-25	114
GME2854_g	1.93407	GN7F-32714-MONOMER	GN7F-32714	LOC_Os03g05740.1	0	heterotrimeric G-protein GTPase; LOC_Os03g05740.1	39.394	165	93	4	19	510	33	191	9.01e-36	126
GME2858_g	1.64243	GIO2-4180-MONOMER	GIO2-4180	#N/A	#N/A		54.805	770	310	10	133	2400	76	821	0	816
GME2859_g	1.18054	G3M-9415-MONOMER	G3M-9415	PGSC0003DMP400022120	0	flavonone 3prime-hydroxylase; flavonoid 3',5'-hydroxylase; 3' hydroxy flavanone 5prime-hydroxylase	29.577	355	227	8	2068	3117	24	360	1.63e-38	151
GME2864_g	1.86326	G3A-7520-MONOMER	G3A-7520	80078	0	lipid-phosphate phosphatase; soluble epoxide hydrolase	33.094	139	73	7	1591	1983	9	135	7.06e-06	48.9
GME2866_g	1.80213	GN7V-49986-MONOMER	GN7V-49986	Glyma.17G248200.1.p	phospholipid biosynthesis II // "phosphatidylglycerol biosynthesis II (non-plastidic)" // "CDP-diacylglycerol biosynthesis I" // "triacylglycerol biosynthesis"	1-acylglycerol-3-phosphate O-acyltransferase	34.483	203	117	6	442	1050	96	282	1.36e-26	112
GME2867_g	1.96604	G3N-10098-MONOMER	G3N-10098	EMT21686	0	alpha-N-arabinofuranosidase	32.53	83	55	1	7	252	537	619	2.67e-12	62.8
GME2870_g	1.8093	G3P-8295-MONOMER	G3P-8295	evm.model.supercontig_82.44	lysine degradation II	saccharopine dehydrogenase (NAD+, L-glutamate-forming); saccharopine dehydrogenase (NADP+, L-lysine-forming); saccharopine dehydrogenase (NAD+, L-lysine-forming)	32.8	125	71	4	40	393	16	134	3.61e-09	60.8
GME2871_g	1.62408	GN7V-45011-MONOMER	GN7V-45011	Glyma.19G252200.1.p	0	Glyma.19G252200.1.p	62.264	371	102	6	55	1167	5	337	6.78e-159	452
GME2872_g	1.36312	G3M-9513-MONOMER	G3M-9513	PGSC0003DMP400027147	stachyose biosynthesis	inositol 3-alpha-galactosyltransferase	31.439	264	159	10	19	792	23	270	1.04e-28	114
GME2873_g	1.8545	GIO2-3623-MONOMER	GIO2-3623	#N/A	#N/A		54.125	303	122	6	526	1407	88	382	2.09e-101	315
GME2875_g	2.23579	GN7V-57502-MONOMER	GN7V-57502	Glyma.02G015800.1.p	superpathway of cytosolic glycolysis (plants), pyruvate dehydrogenase and TCA cycle // "TCA cycle II (plants and fungi)"	fumarate hydratase	69.313	466	141	2	88	1482	1	465	0	659
GME2876_g	1.64447	G34-7320-MONOMER	G34-7320	Phpat.027G017100.1.p	0	nucleoplasmin ATPase	38.843	363	201	7	2182	3255	274	620	3.3e-73	270
GME2878_g	1.72008	AT3G57150-MONOMER	AT3G57150	AT3G57150.1	pseudouridine degradation	pseudouridine synthase; AT3G57150.1	75.648	386	93	1	52	1209	24	408	0	558
GME2880_g	1.82959	GDQC-104704-MONOMER	GDQC-104704	#N/A	#N/A		35.745	235	136	6	46	741	1438	1660	4.86e-31	128
GME2882_g	1.30968	G30-10250-MONOMER	G30-10250	Bra012602.1-P	0	(S)-2-hydroxy-acid oxidase	38.753	369	204	5	343	1449	3	349	1.4e-71	233
GME2883_g	1.11209	G34-5536-MONOMER	G34-5536	Phpat.1Z017000.1.p	superpathway of purine nucleotides <i>de novo</i> biosynthesis I // "5-aminoimidazole ribonucleotide biosynthesis I" // "tetrahydrofolate salvage from 5,10-methenyltetrahydrofolate"	phosphoribosylglycinamide formyltransferase	29.302	215	122	8	34	672	3	189	1.11e-15	75.5
GME2885_g	1.60353	G3N-12205-MONOMER	G3N-12205	EMT26203	0	adenylylsulfatase	42.029	69	34	1	16	222	28	90	4.72e-07	52
GME2889_g	2.62529	G3E-23161-MONOMER	G3E-23161	Pavir.Da00919.1.p	0	xylan 1,4-beta-xylosidase	27.46	681	354	23	460	2265	149	768	3.79e-48	185
GME289_g	1.95488	G3B-8146-MONOMER	G3B-8146	Si035257m	0	glucan 1,3-beta-glucosidase	30.583	206	117	7	718	1320	217	401	1.13e-16	85.9
GME2891_g	2.10592	GIO2-4972-MONOMER	GIO2-4972	Cre06.g263950.t1.1	0	Na+/K+-exchanging ATPase	31.623	955	487	25	181	2739	3	893	1.88e-103	353
GME2898_g	0.322446	GDQC-105626-MONOMER	GDQC-105626	#N/A	#N/A		38.017	121	61	5	70	396	163	281	5.16e-12	67.8
GME2900_g	1.12397	GIO2-3498-MONOMER	GIO2-3498	Cre02.g081550.t1.2	purine deoxyribonucleosides salvage // "superpathway of purine nucleotides <i>de novo</i> biosynthesis I" // "adenosine ribonucleotides <i>de novo</i> biosynthesis"	; (deoxy)nucleoside-phosphate kinase	49.333	150	72	2	70	519	26	171	6.28e-45	148
GME2903_g	2.4201	G3A-7386-MONOMER	G3A-7386	96489	0	heterotrimeric G-protein GTPase	47.291	203	73	2	31	636	21	190	1.8e-57	183
GME2908_g	1.35866	G34-6682-MONOMER	G34-6682	Phpat.026G041900.1.p	0	Phpat.026G041900.1.p; 2-hydroxyglutarate dehydrogenase	54.382	445	192	4	181	1515	125	558	3.75e-159	483
GME2909_g	1.29095	GDQC-104704-MONOMER	GDQC-104704	#N/A	#N/A		37.248	298	176	5	274	1149	1440	1732	7.25e-43	163
GME2913_g	1.33591	GIO2-499-MONOMER	GIO2-499	Cre06.g300250.t1.1	glutamate degradation IV // "4-aminobutyrate degradation IV"	succinate-semialdehyde dehydrogenase (NAD+)	26.111	360	166	14	232	1302	1479	1741	2.49e-11	69.3
GME2919_g	1.28178	G3G-13418-MONOMER	G3G-13418	TRIUR3_24977-P1	superpathway of purine nucleotides <i>de novo</i> biosynthesis I // "adenosine ribonucleotides <i>de novo</i> biosynthesis"	adenylosuccinate synthase	41.453	468	223	9	76	1470	48	467	1.45e-99	329
GME2924_g	2.19112	GIO2-1448-MONOMER	GIO2-1448	Cre07.g342750.t1.1	L-ascorbate biosynthesis V	D-galacturonate reductase; Cre07.g342750.t1.1	46.977	430	192	8	13	1209	1	425	3.23e-119	357
GME2927_g	1.67992	G30-10174-MONOMER	G30-10174	Bra036406.1-P	triacylglycerol degradation	triacylglycerol lipase	30.707	368	226	12	262	1341	41	387	5e-35	137
GME2932_g	1.26634	G30-13266-MONOMER	G30-13266	Bra034848.1-P	cytokinins 9-<i>N</i>-glucoside biosynthesis // "cytokinins 7-<i>N</i>-glucoside biosynthesis"	cytokinin 7-beta-glucosyltransferase; Bra034848.1-P	25.573	262	176	8	253	990	415	673	3.05e-12	70.5
GME2933_g	-0.333129	GN7V-57553-MONOMER	GN7V-57553	Glyma.20G007000.1.p	6,7,4'-trihydroxyisoflavone biosynthesis	flavone-6-hydroxylase	25	180	125	5	169	681	58	236	3.7e-10	61.2
GME2934_g	0.0330191	G3N-13506-MONOMER	G3N-13506	EMT17908	luteolin biosynthesis // "flavonol biosynthesis"	flavonoid 3'-monooxygenase	52.83	53	25	0	121	279	270	322	5.32e-10	56.6
GME2935_g	2.5472	G34-9018-MONOMER	G34-9018	Phpat.009G063600.1.p	D-<i>myo</i>-inositol (1,4,5)-trisphosphate biosynthesis // "3-phosphoinositide biosynthesis"	1-phosphatidylinositol 4-kinase	29.018	224	145	5	226	885	27	240	4.97e-23	102
GME2936_g	1.35775	G34-7439-MONOMER	G34-7439	Phpat.002G112600.1.p	0	acyloxyacyl hydrolase	35.152	165	105	2	1	489	1	165	3.97e-27	108
GME2942_g	0.430014	GN7V-64747-MONOMER	GN7V-64747	Glyma.13G034200.1.p	0	glutathione transferase	23.506	251	141	10	109	819	31	244	5.8e-06	48.5
GME2944_g	0.987357	G2U-7260-MONOMER	G2U-7260	#N/A	#N/A		29.032	186	117	6	838	1377	499	675	5.62e-10	65.5
GME2946_g	2.16838	GN7V-65323-MONOMER	GN7V-65323	Glyma.10G208300.1.p	0	Glyma.10G208300.1.p; heterotrimeric G-protein GTPase	32.432	148	97	2	58	495	45	191	2.4e-17	79
GME2947_g	1.49796	AT3G54720-MONOMER	AT3G54720	AT3G54720.1	0	glutamate carboxypeptidase	27.861	201	106	10	757	1287	336	521	3.73e-07	54.7
GME2949_g	2.51219	G3B-7782-MONOMER	G3B-7782	Si022499m	detoxification of reactive carbonyls in chloroplasts	allyl-alcohol dehydrogenase; Si022499m; 2-alkenal reductase	41.618	346	193	7	10	1035	14	354	4.78e-74	234
GME2950_g	1.85863	GQT-4689-MONOMER	GQT-4689	AT2G46890.1	0	cholestenone 5alpha-reductase	23.077	299	174	10	79	957	61	309	1.19e-09	60.8
GME2957_g	1.27804	G3A-7293-MONOMER	G3A-7293	151789	pyridine nucleotide cycling (plants)	NAD+ diphosphatase; 151789	36.585	246	122	8	67	792	19	234	7.55e-35	127
GME2958_g	1.55528	G34-9130-MONOMER	G34-9130	Phpat.010G034800.1.p	3-phosphoinositide biosynthesis	phosphatidylinositol 3-kinase	42.063	863	425	15	13	2529	80	891	0	642
GME2959_g	0.977895	G2U-8537-MONOMER	G2U-8537	Bradi3g18970.2.p	biotin biosynthesis from 8-amino-7-oxononanoate I	adenosylmethionine-8-amino-7-oxononanoate transaminase; dethiobiotin synthase	35.932	885	400	30	37	2472	33	823	7.98e-147	454
GME2961_g	1.92003	G3E-16857-MONOMER	G3E-16857	Pavir.Aa00060.1.p	methionine salvage cycle I (bacteria and plants) // "methionine salvage cycle II (plants)" // "S-adenosyl-L-methionine biosynthesis" // "<i>S</i>-adenosyl-L-methionine cycle II" // "2'-deoxymugineic acid phytosiderophore biosynthesis" // "ethylene biosynthesis I (plants)" // "methionine degradation I (to homocysteine)"	methionine adenosyltransferase	27.239	268	171	9	4	747	7	270	3.54e-10	62
GME2969_g	1.40259	G30-10025-MONOMER	G30-10025	Bra026031.1-P	aerobic respiration I (cytochrome c) // "NAD/NADH phosphorylation and dephosphorylation" // "aerobic respiration III (alternative oxidase pathway)"	NADH dehydrogenase; NADH:ubiquinone reductase (H+-translocating)	36.765	68	43	0	283	486	201	268	2.35e-07	54.3
GME2972_g	2.38226	GDQC-106348-MONOMER	GDQC-106348	#N/A	#N/A		71.287	101	29	0	55	357	20	120	2.09e-46	157
GME2977_g	1.45345	G30-16095-MONOMER	G30-16095	Bra037646.1-P	0	heme o biosynthesis	36.63	273	132	4	64	864	131	368	2.54e-41	150
GME2979_g	2.149	G34-6739-MONOMER	G34-6739	Phpat.001G159900.1.p	superpathway of cytosolic glycolysis (plants), pyruvate dehydrogenase and TCA cycle // "glyoxylate cycle" // "TCA cycle II (plants and fungi)" // "glutamine biosynthesis III" // "TCA cycle variation V (plant)" // "itaconate biosynthesis"	Phpat.001G159900.1.p	62.745	408	151	1	136	1359	1	407	0	551
GME2980_g	1.67722	G2T-5284-MONOMER	G2T-5284	#N/A	#N/A		28.505	214	123	9	82	702	57	247	1.31e-09	59.7
GME2986_g	1.73597	GN7F-32714-MONOMER	GN7F-32714	LOC_Os03g05740.1	0	heterotrimeric G-protein GTPase; LOC_Os03g05740.1	33.333	114	74	1	157	498	82	193	3.7e-12	63.9
GME2987_g	1.46755	G3G-8947-MONOMER	G3G-8947	#N/A	#N/A		31.818	132	68	5	223	570	31	156	8.82e-10	58.9
GME2990_g	2.08284	G2Z-7209-MONOMER	G2Z-7209	cassava4.1_003425m	superpathway of leucine, valine, and isoleucine biosynthesis // "leucine biosynthesis"	2-isopropylmalate synthase	25.98	612	376	19	19	1797	70	623	1.03e-28	124
GME2992_g	1.25799	G30-13454-MONOMER	G30-13454	Bra035556.1-P	molybdenum cofactor biosynthesis	Bra035556.1-P	42.166	434	204	10	46	1314	73	470	7.63e-85	269
GME2998_g	1.29621	G30-16324-MONOMER	G30-16324	Bra003123.1-P	0	vesicle-fusing ATPase	39.65	628	299	10	349	2217	209	761	1.05e-143	443
GME3000_g	1.75006	G37-9324-MONOMER	G37-9324	Potri.001G105800.1	copper transport II	Cu2+-exporting ATPase; Potri.001G105800.1	41.638	867	434	18	1225	3780	127	936	0	602
GME3001_g	1.96478	G2U-11378-MONOMER	G2U-11378	Bradi1g21290.1.p	aerobic respiration I (cytochrome c)	cytochrome-c oxidase	40.741	108	37	1	1	324	73	153	1.23e-24	92.8
GME3002_g	2.20615	G3B-7122-MONOMER	G3B-7122	Si000717m	D-<i>myo</i>-inositol (1,4,5)-trisphosphate degradation	inositol-polyphosphate 5-phosphatase	34.078	179	110	5	748	1278	355	527	5.45e-19	94.4
GME3003_g	1.6955	AT1G35250-MONOMER	AT1G35250	AT1G35250	acyl-ACP thioesterase pathway	acyl-lipid thioesterase	64.066	423	151	1	5446	6714	56	477	0	587
GME3005_g	#N/A	G3G-13685-MONOMER	G3G-13685	TRIUR3_23005-P1	superpathway of cytosolic glycolysis (plants), pyruvate dehydrogenase and TCA cycle // "glycolysis IV (plant cytosol)" // "gluconeogenesis I" // "glycolysis I (from glucose 6-phosphate)"	TRIUR3_23005-P1	35.714	168	105	2	271	774	170	334	1.06e-24	106
GME3015_g	1.31328	GN7F-32157-MONOMER	GN7F-32157	LOC_Os02g51810.1	0	amidase; LOC_Os02g51810.1	33.871	124	82	0	1492	1863	490	613	2.69e-09	62.8
GME3016_g	1.34905	G3A-8005-MONOMER	G3A-8005	75723	0	heterotrimeric G-protein GTPase	30.584	291	187	4	103	930	18	308	6.57e-34	135
GME3017_g	1.23461	GN7F-16448-MONOMER	GN7F-16448	#N/A	#N/A		30.41	536	300	21	88	1512	34	557	6.99e-55	195
GME3024_g	2.68261	G2T-5259-MONOMER	G2T-5259	MLOC_60633.1	Fe(III)-phytosiderophore transport	MLOC_60633.1	20.102	587	354	22	88	1695	1	523	2.4e-07	56.6
GME3026_g	1.98208	G3G-8947-MONOMER	G3G-8947	#N/A	#N/A		30.435	161	75	5	100	555	8	140	3.39e-11	62.8
GME303_g	1.15739	GIO2-1678-MONOMER	GIO2-1678	Cre09.g412175.t1.1	0	Cre09.g412175.t1.1; 2,6-dioxo-6-phenylhexa-3-enoate hydrolase	24.823	423	218	14	13	1086	635	1022	3.5e-23	103
GME3037_g	1.57407	GN7V-64334-MONOMER	GN7V-64334	Glyma.11G248400.1.p	0	2-isopropylphenol-3-monooxygenase; 2-propylphenol-3-monooxygenase; 2-hydroxybiphenyl 3-monooxygenase; trihydroybiphenyl 3'-monooxygenase	25.12	418	230	13	28	1176	89	458	7.67e-21	99.4
GME3040_g	#N/A	G33-12301-MONOMER	G33-12301	GSVIVT01018780001	leucopelargonidin and leucocyanidin biosynthesis // "flavonoid biosynthesis (in equisetum)" // "pinobanksin biosynthesis" // "flavonoid biosynthesis" // "leucodelphinidin biosynthesis"	flavanone 3-dioxygenase	44.944	89	47	1	13	279	1173	1259	4.57e-17	78.2
GME3047_g	1.44117	G3P-9534-MONOMER	G3P-9534	evm.model.supercontig_5.250	abscisic acid biosynthesis	xanthoxin dehydrogenase	36.321	212	114	6	76	696	25	220	2.79e-22	95.5
GME305_g	-0.595203	G34-10750-MONOMER	G34-10750	Phpat.006G104000.1.p	0	Phpat.006G104000.1.p; NAD(P)H dehydrogenase (quinone)	28.302	159	105	4	7	480	138	288	1.14e-07	55.1
GME3050_g	0.267624	G3C-12538-MONOMER	G3C-12538	Sobic.003G070600.1.p	very long chain fatty acid biosynthesis II // "very long chain fatty acid biosynthesis I"	NADP-retinol dehydrogenase; Sobic.003G070600.1.p	38.614	303	168	10	55	933	25	319	1.82e-45	158
GME3051_g	0.0245859	G3A-7696-MONOMER	G3A-7696	406061	0	homoserine O-acetyltransferase	41.606	274	157	3	37	852	92	364	3.96e-67	214
GME3055_g	1.46018	G3A-5766-MONOMER	G3A-5766	441909	superpathay of heme biosynthesis from glutamate // "tetrapyrrole biosynthesis I (from glutamate)"	porphobilinogen synthase	40.85	306	177	4	64	978	112	414	7.12e-65	212
GME3060_g	1.62843	G3F-8070-MONOMER	G3F-8070	Solyc00g101700.1.1	0	O-fucosylpeptide 3-beta-N-acetylglucosaminyltransferase	46.939	98	50	1	628	915	50	147	6.87e-17	80.1
GME3062_g	1.63971	G2Z-6946-MONOMER	G2Z-6946	cassava4.1_013649m	gluconeogenesis I	phosphoenolpyruvate carboxykinase (ATP)	30.357	224	113	10	2878	3531	12	198	4.76e-14	76.3
GME3080_g	1.91654	MONOMER-18143	G-17650	CYP82D62	0	genkwanin 6-hydroxylase; apigenin-7,4'-dimethyl ether 6-hydroxylase; sakuranetin 6-hydroxylase	27.466	517	310	16	82	1521	21	509	1.23e-34	138
GME3081_g	0.87814	CHLREDRAFT_185673-MONOMER	CHLREDRAFT_185673	HSP70A	0	heat shock protein	57.861	617	247	7	136	1956	5	618	0	695
GME3082_g	0.939774	YPL214C-MONOMER	YPL214C	#N/A	#N/A		39.223	566	275	17	1	1578	1	537	2.88e-98	309
GME3083_g	1.45975	GIO2-1698-MONOMER	GIO2-1698	Cre16.g673281.t1.1	0	phytanoyl-CoA dioxygenase	40.217	276	155	6	1990	2817	26	291	2.68e-58	204
GME3086_g	1.66662	GN7F-21674-MONOMER	GN7F-21674	LOC_Os01g12520.1	0	; LOC_Os01g12520.1	36.029	136	79	2	1636	2019	116	251	2.31e-12	72.4
GME3089_g	0.769689	G30-14845-MONOMER	G30-14845	Bra000473.1-P	tryptophan biosynthesis	anthranilate synthase	26.148	283	165	10	496	1293	132	387	6.74e-13	74.3
GME3095_g	1.46102	GN7V-61051-MONOMER	GN7V-61051	Glyma.17G020300.1.p	superpathway of polyamine biosynthesis II // "methionine salvage cycle I (bacteria and plants)" // "spermidine biosynthesis I" // "spermine biosynthesis"	adenosylmethionine decarboxylase	32.402	358	173	11	37	1092	6	300	7.12e-44	159
GME3101_g	1.27406	GIO2-4750-MONOMER	GIO2-4750	#N/A	#N/A		27.491	582	341	17	31	1629	42	591	1.43e-28	124
GME3106_g	1.09911	G3C-6688-MONOMER	G3C-6688	Sobic.001G484200.1.p	0	heterotrimeric G-protein GTPase	27.23	426	221	13	91	1335	32	379	4.83e-31	125
GME3112_g	#N/A	G33-12301-MONOMER	G33-12301	GSVIVT01018780001	leucopelargonidin and leucocyanidin biosynthesis // "flavonoid biosynthesis (in equisetum)" // "pinobanksin biosynthesis" // "flavonoid biosynthesis" // "leucodelphinidin biosynthesis"	flavanone 3-dioxygenase	35.762	151	73	2	1	393	1047	1193	1.37e-21	96.7
GME3114_g	1.96953	GIO2-5045-MONOMER	GIO2-5045	Cre17.g702950.t1.2	0	Cre17.g702950.t1.2	34.409	93	48	2	193	456	72	156	3.79e-07	51.6
GME3123_g	1.0531	GIO2-4750-MONOMER	GIO2-4750	#N/A	#N/A		31.672	622	341	19	133	1905	29	597	1.71e-61	217
GME3127_g	0.484787	G3B-11242-MONOMER	G3B-11242	Si001255m	0	endo-1,4-beta-xylanase	29.699	266	148	11	223	996	121	355	8.25e-23	102
GME3130_g	1.00002	G3A-7465-MONOMER	G3A-7465	#N/A	#N/A	437787	36.822	258	132	8	22	780	15	246	1.04e-40	142
GME3131_g	0.415117	G2Z-8088-MONOMER	G2Z-8088	cassava4.1_029937m	0	endo-1,4-beta-xylanase	29.073	313	185	12	295	1203	220	505	5.44e-22	99.8
GME3132_g	1.77784	GN7V-52502-MONOMER	GN7V-52502	Glyma.03G134200.1.p	0	Ca2+-transporting ATPase	39.202	977	501	18	1084	3999	129	1017	0	568
GME3138_g	1.46971	G37-17364-MONOMER	G37-17364	Potri.001G087100.1	trehalose degradation II (trehalase)	alpha,alpha-trehalase	27.235	481	230	19	832	2166	175	571	3.1e-30	128
GME3139_g	0.952428	GN7V-62699-MONOMER	GN7V-62699	Glyma.18G158400.1.p	0	xenobiotic-transporting ATPase	32.024	1349	803	35	697	4641	209	1477	0	585
GME3145_g	1.35347	G34-7479-MONOMER	G34-7479	Phpat.021G063300.1.p	ornithine-citrulline shuttle	Phpat.021G063300.1.p	29.435	248	143	10	658	1395	50	267	3.26e-11	67.8
GME3149_g	1.67658	GIO2-521-MONOMER	GIO2-521	Cre07.g315750.t1.2	0	D-arabinitol dehydrogenase (NADP+)	32.721	272	164	4	1	798	1	259	1.01e-32	122
GME3154_g	1.03952	G3G-7496-MONOMER	G3G-7496	TRIUR3_26260-P1	0	1'-hydroxyversicolorone reductase; versiconal hemiacetal acetate reductase; virsiconal reductase	32.515	326	195	9	55	1008	8	316	1.57e-40	147
GME3161_g	1.42813	AT1G63660-MONOMER	AT1G63660	AT1G63660.1	superpathway of citrulline metabolism // "citrulline biosynthesis" // "glutamine degradation I" // "superpathway of guanosine nucleotides <i>de novo</i> biosynthesis I" // "superpathway of purine nucleotides <i>de novo</i> biosynthesis I" // "guanosine ribonucleotides <i>de novo</i> biosynthesis"	GMP synthase (glutamine-hydrolysing)	50	544	238	9	25	1611	9	533	1.07e-175	508
GME3170_g	1.98485	G3E-19280-MONOMER	G3E-19280	Pavir.J17266.1.p	phospholipid biosynthesis II // "phosphatidylglycerol biosynthesis II (non-plastidic)" // "CDP-diacylglycerol biosynthesis I" // "triacylglycerol biosynthesis"	1-acylglycerol-3-phosphate O-acyltransferase	30.534	131	83	4	127	504	68	195	2.62e-07	52.4
GME3175_g	2.46595	GIO2-1975-MONOMER	GIO2-1975	Cre11.g478184.t1.1	0	beta-mannosidase	26.697	442	266	14	1162	2388	1002	1418	6.5e-30	130
GME3176_g	1.69831	G3B-7511-MONOMER	G3B-7511	Si002434m	fatty acid beta-oxidation V (unsaturated, odd number, di-isomerase-dependent)	Si002434m	42.51	247	128	7	7	714	8	251	8.92e-43	149
GME3186_g	0.474851	G3F-7425-MONOMER	G3F-7425	Solyc04g009910.2.1	gluconeogenesis I	phosphoenolpyruvate carboxykinase (ATP)	28.708	209	136	5	58	672	9	208	1.37e-24	103
GME3188_g	1.07873	GN7V-65829-MONOMER	GN7V-65829	Glyma.13G210000.1.p	0	carboxymethylenebutenolidase	29.808	208	126	8	64	663	18	213	1.35e-19	86.3
GME3189_g	1.61795	GN7F-32062-MONOMER	GN7F-32062	LOC_Os05g33100.1	0	lysozyme	28.992	238	158	6	34	735	5	235	5.23e-24	98.2
GME3192_g	2.12984	G3F-8081-MONOMER	G3F-8081	Solyc04g009900.2.1	gluconeogenesis I	phosphoenolpyruvate carboxykinase (ATP)	25.817	306	178	5	1198	2109	7	265	1.06e-28	119
GME3193_g	0.360967	G3F-7425-MONOMER	G3F-7425	Solyc04g009910.2.1	gluconeogenesis I	phosphoenolpyruvate carboxykinase (ATP)	29.108	213	138	5	58	684	9	212	7.25e-26	103
GME3197_g	1.6057	G3P-7273-MONOMER	G3P-7273	evm.model.supercontig_21.243	0	trimethylurate monooxygenase	26.913	379	249	12	22	1149	2	355	2.49e-25	108
GME32_g	1.49463	G37-12724-MONOMER	G37-12724	Potri.001G221800.1	0	glucan endo-1,3-beta-D-glucosidase	38.889	270	131	13	13	810	7	246	1.27e-44	152
GME3205_g	1.55585	G37-10318-MONOMER	G37-10318	Potri.003G053900.1	ornithine-citrulline shuttle	Potri.003G053900.1	30.112	269	148	8	1114	1887	38	277	8.69e-27	113
GME3208_g	0.716719	G34-8928-MONOMER	G34-8928	Phpat.027G033400.1.p	L-glutamine biosynthesis II (tRNA-dependent)	glutaminyl-tRNA synthase (glutamine-hydrolysing)	28.807	243	155	6	226	951	70	295	2.39e-15	81.3
GME3210_g	1.48809	G3M-8850-MONOMER	G3M-8850	PGSC0003DMP400012420	molybdenum cofactor biosynthesis	cyclic pyranopterin monophosphate synthase	35.821	201	69	4	1	597	90	232	3.11e-32	118
GME3211_g	1.20094	G30-11711-MONOMER	G30-11711	Bra022872.1-P	molybdenum cofactor biosynthesis	cyclic pyranopterin monophosphate synthase	57.229	332	139	2	1642	2637	45	373	1.5e-119	369
GME3214_g	1.57435	GDQC-5442-MONOMER	GDQC-5442	#N/A	#N/A		30.405	148	83	4	910	1326	29	165	3.66e-11	68.2
GME3217_g	1.41071	G37-9039-MONOMER	G37-9039	Potri.008G106000.1	fatty acid &alpha;-oxidation I // "salicin biosynthesis" // "salicortin biosynthesis" // "benzoate biosynthesis III (CoA-dependent, non-&beta;-oxidative)" // "ethanol degradation II" // "ethanol degradation IV"	aldehyde dehydrogenase (NAD+)	38.98	549	298	8	268	1899	63	579	3.03e-125	384
GME3225_g	2.55128	GIO2-495-MONOMER	GIO2-495	Cre04.g216100.t1.1	0	lactoylglutathione lyase	54.902	153	60	4	13	447	61	212	2.45e-50	162
GME3227_g	1.86093	CHLREDRAFT_185673-MONOMER	CHLREDRAFT_185673	HSP70A	0	heat shock protein	30.876	651	392	13	10	1914	8	616	3.77e-83	280
GME323_g	1.1093	G34-7186-MONOMER	G34-7186	Phpat.1Z021100.1.p	L-glutamine biosynthesis II (tRNA-dependent)	glutaminyl-tRNA synthase (glutamine-hydrolysing)	40.268	447	225	5	154	1494	2	406	1.98e-89	281
GME3231_g	1.77976	G30-13190-MONOMER	G30-13190	Bra041070.1-P	1D-<i>myo</i>-inositol hexakisphosphate biosynthesis III (<i>Spirodela polyrrhiza</i>) // "lipid-dependent phytate biosynthesis II (via Ins(1,3,4)P<sub>3</sub>)" // "1D-<i>myo</i>-inositol hexakisphosphate biosynthesis V (from Ins(1,3,4)P3)"	inositol-1,3,4-trisphosphate 5/6-kinase; Bra041070.1-P; inositol-tetrakisphosphate 1-kinase	27.491	291	183	9	358	1173	431	712	9.01e-15	80.1
GME3234_g	1.71717	G3G-11950-MONOMER	G3G-11950	TRIUR3_13034-P1	phospholipases // "D-<i>myo</i>-inositol (1,4,5)-trisphosphate biosynthesis" // "D-<i>myo</i>-inositol-5-phosphate metabolism" // "phosphatidate metabolism, as a signaling molecule"	phosphoinositide phospholipase C	25.448	279	156	11	52	837	806	1049	2.01e-10	63.5
GME3235_g	0.746838	G3M-8451-MONOMER	G3M-8451	PGSC0003DMP400008980	0	sterol 3beta-glucosyltransferase	28.044	271	184	5	301	1113	109	368	5.15e-22	101
GME3238_g	1.49624	GN7V-55577-MONOMER	GN7V-55577	Glyma.03G251400.1.p	gluconeogenesis I	phosphoenolpyruvate carboxykinase (ATP)	32.491	277	165	5	499	1326	12	267	1.14e-37	143
GME324_g	1.07158	G3F-8189-MONOMER	G3F-8189	Solyc01g104990.2.1	0	noranthrone synthase	42.083	240	107	3	304	1020	32	240	1.21e-58	191
GME3241_g	-1.16682	G3N-13618-MONOMER	G3N-13618	EMT23862	0	1,2-alpha-L-fucosidase; alpha-L-fucosidase	41.538	65	38	0	262	456	696	760	6.28e-09	60.1
GME3242_g	#N/A	G3G-13685-MONOMER	G3G-13685	TRIUR3_23005-P1	superpathway of cytosolic glycolysis (plants), pyruvate dehydrogenase and TCA cycle // "glycolysis IV (plant cytosol)" // "gluconeogenesis I" // "glycolysis I (from glucose 6-phosphate)"	TRIUR3_23005-P1	43.662	213	114	2	13	651	167	373	3.98e-45	169
GME3245_g	#N/A	G3N-13337-MONOMER	G3N-13337	EMT10353	0	Zn2+-exporting ATPase	30.769	117	76	4	241	588	741	853	2.69e-06	49.3
GME3259_g	1.68086	G2U-6883-MONOMER	G2U-6883	Bradi1g00700.2.p	0	phosphate-transporting ATPase	34.417	523	275	12	151	1641	27	507	2.46e-57	202
GME3263_g	1.88875	GN7V-52876-MONOMER	GN7V-52876	Glyma.08G205800.1.p	0	Glyma.08G205800.1.p; Transport of L-carnitine and O-acyl-L-carnitine	33.673	294	186	4	262	1134	6	293	4.75e-31	125
GME3266_g	2.26129	G30-14929-MONOMER	G30-14929	Bra040276.1-P	0	N-acetylneuraminate 7-O(or 9-O)-acetyltransferase	40	85	45	4	616	855	541	624	6.21e-10	63.5
GME3267_g	2.79493	GSP-5790-MONOMER	GSP-5790	Spipo16G0033500	superpathway of cytosolic glycolysis (plants), pyruvate dehydrogenase and TCA cycle // "glycolysis IV (plant cytosol)" // "glycolysis I (from glucose 6-phosphate)"	pyruvate kinase	45.908	501	234	8	49	1494	14	496	8.44e-130	389
GME3269_g	1.7247	G3M-6486-MONOMER	G3M-6486	PGSC0003DMP400046133	phosphate acquisition	acid phosphatase	39.877	163	84	4	4	450	4	166	2.95e-28	105
GME3270_g	1.96878	G34-9023-MONOMER	G34-9023	Phpat.021G015300.1.p	valine degradation I	methylmalonate-semialdehyde dehydrogenase (acylating)	58.592	483	195	2	163	1596	81	563	0	596
GME3284_g	2.26654	AT4G35020-MONOMER	AT4G35020	AT4G35020.1	0	GTPase	62.147	177	62	2	10	531	7	181	1.95e-74	224
GME3289_g	1.55205	CHORISMUTPREPHENDEHYDRAT-MONOMER	EG10707	#N/A	#N/A		34.197	193	107	8	16	573	105	284	1.81e-19	92.4
GME3294_g	1.91813	G34-6448-MONOMER	G34-6448	Phpat.019G012300.1.p	sorbitol biosynthesis II // "glucose and glucose-1-phosphate degradation"	gluconolactonase	32.71	214	131	8	568	1197	33	237	6.58e-21	96.3
GME3296_g	1.18019	G3A-5992-MONOMER	G3A-5992	266960	pyruvate fermentation to ethanol II // "acetaldehyde biosynthesis I"	alcohol dehydrogenase	48.223	394	199	5	73	1245	26	417	6.35e-129	380
GME33_g	0.9852	G3P-8833-MONOMER	G3P-8833	evm.model.supercontig_43.29	superpathway of allantoin degradation in plants // "urea degradation II"	urease	60.355	845	310	5	1	2481	1	838	0	991
GME3301_g	1.20725	G3N-9118-MONOMER	G3N-9118	EMT10299	geranyl diphosphate biosynthesis // "linalool biosynthesis I" // "superpathway of geranylgeranyl diphosphate biosynthesis II (via MEP)" // "superpathway of geranylgeranyldiphosphate biosynthesis I (via mevalonate)" // "<i>trans, trans</i>-farnesyl diphosphate biosynthesis" // "<i>all-trans</i>-farnesol biosynthesis"	(2E,6E)-farnesyl diphosphate synthase; dimethylallyltranstransferase	32.02	203	104	6	67	669	22	192	3.34e-23	99
GME3303_g	1.36317	G2Z-11143-MONOMER	G2Z-11143	cassava4.1_008068m	0	mannan endo-1,4-beta-mannosidase	34.155	284	141	7	103	894	40	297	7.38e-42	151
GME331_g	2.01591	GDQC-104704-MONOMER	GDQC-104704	#N/A	#N/A		32.326	331	178	12	88	1029	1438	1739	5.75e-27	114
GME3311_g	1.89547	GDQC-112482-MONOMER	GDQC-112482	GRMZM2G407406_P01	oxygenic photosynthesis // "superpathway of cytosolic glycolysis (plants), pyruvate dehydrogenase and TCA cycle" // "sucrose degradation II (sucrose synthase)" // "Calvin-Benson-Bassham cycle" // "glycolysis IV (plant cytosol)" // "sucrose biosynthesis I (from photosynthesis)" // "gluconeogenesis I" // "glycolysis II (from fructose 6-phosphate)" // "glycolysis I (from glucose 6-phosphate)"	fructose-bisphosphate aldolase	55.932	59	21	1	1096	1272	88	141	1.07e-13	72.4
GME3312_g	1.75163	GN7F-24661-MONOMER	GN7F-24661	#N/A	#N/A		52.113	142	65	2	61	483	15	154	4.35e-44	144
GME3313_g	2.24749	G3P-9406-MONOMER	G3P-9406	evm.model.supercontig_85.122	aerobic respiration I (cytochrome c) // "NAD/NADH phosphorylation and dephosphorylation" // "aerobic respiration III (alternative oxidase pathway)"	NADH:ubiquinone reductase (H+-translocating)	43.925	107	47	3	1	297	1	102	1.12e-15	68.6
GME3319_g	2.38616	GDQC-112140-MONOMER	GDQC-112140	#N/A	#N/A		37.059	170	70	6	274	783	34	166	5.17e-27	113
GME3326_g	1.15227	G34-7597-MONOMER	G34-7597	Phpat.1Z038500.1.p	0	tropinone reductase I	29.885	174	114	4	13	531	3	169	2.45e-14	72.8
GME3328_g	2.11509	G3F-12019-MONOMER	G3F-12019	Solyc07g006790.2.1	superpathway of acetyl-CoA biosynthesis // "superpathway of cytosolic glycolysis (plants), pyruvate dehydrogenase and TCA cycle" // "pyruvate decarboxylation to acetyl CoA"	dihydrolipoyllysine-residue acetyltransferase	47.442	430	217	6	73	1359	133	554	3.63e-128	384
GME3336_g	0.689161	G30-12853-MONOMER	G30-12853	Bra037778.1-P	glycine biosynthesis // "folate polyglutamylation" // "photorespiration" // "folate transformations II"	glycine hydroxymethyltransferase	25.123	203	135	4	175	738	21	221	8.27e-11	65.9
GME3340_g	0.69762	G34-8673-MONOMER	G34-8673	Phpat.001G047300.1.p	acetate conversion to acetyl-CoA	acetate-CoA ligase	25.245	408	249	18	496	1650	359	733	6.26e-06	51.2
GME3341_g	1.64481	G2U-7041-MONOMER	G2U-7041	Bradi2g38760.2.p	0	3,5-dimethoxyphenol O-methyltransferase; 3,5-dihydroxyanisole O-methyltransferase	19.095	398	289	7	1171	2322	11	389	1.16e-06	54.3
GME3343_g	1.92606	G3E-23190-MONOMER	G3E-23190	Pavir.Gb02254.1.p	0	phosphate-transporting ATPase	28.505	428	253	10	121	1263	16	437	3.9e-31	128
GME3345_g	1.25404	G30-9715-MONOMER	G30-9715	#N/A	#N/A		44.037	327	169	3	37	1008	9	324	1.14e-88	300
GME3350_g	1.14338	G3M-7760-MONOMER	G3M-7760	PGSC0003DMP400030254	0	11alpha,30-dihydroxy-beta-amyrin dehydrogenase; 11-oxo-beta-amyrin 30-monooxygenase; beta-amyrin 30-monooxygenase; glycyrrhetaldehyde 30-monooxygenase; 11-oxo-beta-amyrin 30-oxidase; 30-hydroxy-11-oxo-beta-amyrin dehydrogenase	28.474	439	249	18	232	1503	108	496	5.51e-37	145
GME3358_g	1.85162	G2Z-8094-MONOMER	G2Z-8094	#N/A	#N/A		53.344	613	261	6	478	2259	163	769	0	655
GME3359_g	1.00347	GN7V-51675-MONOMER	GN7V-51675	Glyma.05G080100.1.p	phytate degradation I	3-phytase; multiple inositol-polyphosphate phosphatase	22.222	423	298	13	385	1599	54	463	5.93e-15	79.7
GME3361_g	1.05399	G34-10756-MONOMER	G34-10756	Phpat.1Z016400.1.p	0	Phpat.1Z016400.1.p	38.261	575	281	15	52	1704	5	529	4.68e-101	317
GME3362_g	1.12949	G2U-11083-MONOMER	G2U-11083	Bradi1g55203.2.p	0	glucan endo-1,3-beta-D-glucosidase	36.842	95	54	1	1912	2196	288	376	3.7e-07	55.5
GME3363_g	1.49394	G3G-8947-MONOMER	G3G-8947	#N/A	#N/A		28.571	161	94	7	784	1224	8	161	6.17e-10	60.1
GME3364_g	1.64579	G2T-7499-MONOMER	G2T-7499	MLOC_59638.1	0	3,5-dimethoxyphenol O-methyltransferase; 3,5-dihydroxyanisole O-methyltransferase	26	300	194	8	1117	2001	173	449	4.13e-24	110
GME3366_g	1.90596	G3M-8451-MONOMER	G3M-8451	PGSC0003DMP400008980	0	sterol 3beta-glucosyltransferase	31.579	418	243	12	85	1269	91	488	1.59e-53	190
GME3371_g	1.43622	GIO2-4624-MONOMER	GIO2-4624	#N/A	#N/A		43.868	212	94	5	4	585	16	220	4.74e-55	177
GME3374_g	1.34862	G37-14813-MONOMER	G37-14813	Potri.009G143600.1	0	Potri.009G143600.1	61.224	49	19	0	1810	1956	472	520	7.64e-11	68.2
GME3375_g	1.42954	G34-9379-MONOMER	G34-9379	Phpat.1Z012500.1.p	0	glyoxylate reductase	35.106	282	172	7	130	954	300	577	3.89e-35	136
GME3378_g	2.74048	EG10915-MONOMER	EG10915	#N/A	#N/A		29.87	77	52	1	7	237	2	76	7.29e-07	45.1
GME3379_g	1.63585	G34-10495-MONOMER	G34-10495	Phpat.003G034400.1.p	0	Phpat.003G034400.1.p	45.783	83	43	1	460	708	306	386	2.34e-11	65.1
GME3380_g	1.96725	G3E-27711-MONOMER	G3E-27711	Pavir.Bb03203.1.p	superpathway of cytosolic glycolysis (plants), pyruvate dehydrogenase and TCA cycle // "TCA cycle II (plants and fungi)" // "TCA cycle variation V (plant)"	succinate-CoA ligase (ADP-forming)	62.195	328	120	1	7	990	7	330	4.23e-110	325
GME3383_g	1.64005	G2Z-12150-MONOMER	G2Z-12150	cassava4.1_010906m	cyanide detoxification I // "asparagine degradation I"	cassava4.1_010906m; 3-cyanoalanine hydratase; cyanoalanine nitrilase; nitrilase	54.114	316	130	4	4	942	25	328	1.26e-114	337
GME3385_g	0.820953	GDQC-6906-MONOMER	GDQC-6906	GRMZM2G471367_P01	sucrose biosynthesis I (from photosynthesis)	sucrose-phosphate synthase	33.645	107	42	3	286	525	147	251	3.57e-06	50.4
GME3386_g	1.76286	G3B-11012-MONOMER	G3B-11012	Si013509m	phospholipid remodeling (phosphatidylcholine, yeast) // "phospholipases" // "phosphatidylcholine acyl editing"	phospholipase A2	30.418	263	160	9	3511	4290	279	521	3.11e-24	111
GME3391_g	1.19006	G2Z-8543-MONOMER	G2Z-8543	cassava4.1_006662m	0	N-acetylneuraminate 7-O(or 9-O)-acetyltransferase	32.771	415	223	11	1138	2307	49	432	2.45e-52	192
GME3393_g	1.57553	GQT-4527-MONOMER	GQT-4527	AT5G05540.1	0	GDP-D-glucose phosphorylase	39.506	81	47	2	1942	2181	162	241	1.33e-07	57
GME3395_g	0.77832	G37-15647-MONOMER	G37-15647	Potri.017G054700.1	0	pectinesterase	37.981	208	118	6	334	930	103	308	1.25e-35	132
GME3398_g	1.57909	GN7V-59458-MONOMER	GN7V-59458	Glyma.03G238800.1.p	methylglyoxal degradation III // "traumatin and (<i>Z</i>)-3-hexen-1-yl acetate biosynthesis" // "detoxification of reactive carbonyls in chloroplasts"	Glyma.03G238800.1.p	40.789	304	152	6	46	948	10	288	4.24e-73	229
GME3403_g	1.64265	G33-7068-MONOMER	G33-7068	GSVIVT01016291001	tetrahydrofolate biosynthesis II // "4-aminobenzoate biosynthesis"	aminodeoxychorismate synthase	30.518	734	410	32	19	2028	83	780	1.63e-73	259
GME3404_g	1.84435	GDQC-6345-MONOMER	GDQC-6345	GRMZM2G072612_P01	flavonoid biosynthesis (in equisetum) // "flavonol biosynthesis"	flavonol synthase	42.693	349	160	8	79	1086	31	352	1.28e-79	249
GME3405_g	1.93824	G33-8708-MONOMER	G33-8708	GSVIVT01025431001	0	glucan endo-1,3-beta-D-glucosidase	36.145	83	50	1	52	300	419	498	3.6e-13	66.6
GME3408_g	1.65188	GIO2-4304-MONOMER	GIO2-4304	Cre09.g387763.t1.1	glycerol-3-phosphate shuttle // "phosphatidylglycerol biosynthesis II (non-plastidic)" // "phosphatidylglycerol biosynthesis I (plastidic)" // "CDP-diacylglycerol biosynthesis I" // "CDP-diacylglycerol biosynthesis II"	glycerol-3-phosphate dehydrogenase [NAD(P)+]	40.597	335	192	4	145	1143	3	332	1.65e-73	238
GME3410_g	1.53228	G34-9915-MONOMER	G34-9915	Phpat.005G010500.1.p	superpathway of purine nucleotides <i>de novo</i> biosynthesis I // "5-aminoimidazole ribonucleotide biosynthesis I"	phosphoribosylformylglycinamidine cyclo-ligase	50.273	366	138	5	1249	2346	62	383	3.5e-111	345
GME342_g	1.24813	G3C-6468-MONOMER	G3C-6468	Sobic.001G038000.1.p	0	multiple inositol-polyphosphate phosphatase	23.214	448	301	16	247	1500	94	528	5.39e-15	79.7
GME3420_g	1.25972	EG10900-MONOMER	EG10900	#N/A	#N/A		25.714	420	238	19	2005	3189	64	434	5.1e-17	88.6
GME3421_g	1.92827	G2T-5913-MONOMER	G2T-5913	MLOC_7324.1	0	MLOC_7324.1	33.198	247	149	6	472	1203	10	243	5.31e-24	106
GME3423_g	1.26045	GQT-3124-MONOMER	GQT-3124	AT3G07720.1	glucosinolate breakdown	AT3G07720.1	29.719	249	157	6	544	1287	11	242	1.48e-22	100
GME3425_g	2.20527	G2U-9754-MONOMER	G2U-9754	Bradi2g60400.1.p	formaldehyde oxidation II (glutathione-dependent)	S-formylglutathione hydrolase	53.608	291	119	9	13	882	15	290	8.26e-94	281
GME3426_g	0.399887	G2Z-6946-MONOMER	G2Z-6946	cassava4.1_013649m	gluconeogenesis I	phosphoenolpyruvate carboxykinase (ATP)	27.597	308	162	10	163	1068	15	267	8.78e-26	106
GME343_g	1.15415	GIO2-4445-MONOMER	GIO2-4445	Cre01.g003200.t1.2	0	D-xylose 1-dehydrogenase (NADP+)	30.788	406	191	12	67	1101	27	403	1.06e-33	137
GME3430_g	1.1768	G3N-14281-MONOMER	G3N-14281	EMT22185	0	xenobiotic-transporting ATPase	32.167	743	388	19	1951	4086	642	1299	5.37e-93	339
GME3432_g	1.37554	GN7F-16442-MONOMER	GN7F-16442	LOC_Os03g11980.1	0	beta-L-N-acetylhexosaminidase	23.973	292	172	10	697	1449	181	463	1.13e-12	73.6
GME3433_g	1.44924	G3M-11354-MONOMER	G3M-11354	PGSC0003DMP400051550	0	nucleoplasmin ATPase	37.313	134	81	1	3520	3912	508	641	5.02e-22	105
GME3439_g	1.94253	G3C-9383-MONOMER	G3C-9383	Sobic.001G230100.1.p	fatty acid &beta;-oxidation II (peroxisome) // "benzoate biosynthesis I (CoA-dependent, &beta;-oxidative)"	acetyl-CoA C-acyltransferase; Sobic.001G230100.1.p	46.606	442	208	7	1	1260	1	436	1.82e-118	355
GME3457_g	1.6233	AT2G21250-MONOMER	AT2G21250	AT2G21250.1	mannitol biosynthesis	mannose-6-phosphate 6-reductase	41.967	305	160	5	25	921	6	299	1.26e-76	238
GME346_g	0.690548	G3E-21290-MONOMER	G3E-21290	Pavir.Ia03691.1.p	triacylglycerol degradation	triacylglycerol lipase	30.515	272	167	8	154	942	182	440	3.1e-18	87
GME3467_g	0.94168	G34-8541-MONOMER	G34-8541	Phpat.016G016600.1.p	glycine cleavage	glycine dehydrogenase (decarboxylating)	54.555	966	424	6	121	3000	72	1028	0	1056
GME3468_g	1.37458	G3G-10183-MONOMER	G3G-10183	TRIUR3_05631-P1	0	3,5-dimethoxyphenol O-methyltransferase; 3,5-dihydroxyanisole O-methyltransferase	23.874	222	138	8	1600	2262	142	333	1.01e-08	60.8
GME347_g	0.973278	G3G-7179-MONOMER	G3G-7179	TRIUR3_35414-P1	0	TRIUR3_35414-P1	27.679	336	182	12	100	1074	27	312	9.77e-19	89.4
GME3478_g	#N/A	G3N-13618-MONOMER	G3N-13618	EMT23862	0	1,2-alpha-L-fucosidase; alpha-L-fucosidase	31.707	123	84	0	91	459	611	733	4.2e-15	73.6
GME3480_g	1.1971	G3C-8752-MONOMER	G3C-8752	Sobic.005G186500.1.p	dhurrin degradation	hydroxymandelonitrile lyase	26.718	393	234	14	7	1110	114	477	2.01e-27	114
GME3487_g	2.02599	G3N-12205-MONOMER	G3N-12205	EMT26203	0	adenylylsulfatase	32.941	85	51	1	343	597	25	103	8.66e-08	58.2
GME3499_g	1.87135	G30-13192-MONOMER	G30-13192	Bra037183.1-P	0	alpha-mannosidase	29.787	94	63	2	313	585	1001	1094	1.73e-07	53.9
GME35_g	1.10406	G2Z-10237-MONOMER	G2Z-10237	cassava4.1_021850m	0	glucan endo-1,3-beta-D-glucosidase	42.424	231	109	12	73	747	29	241	5.35e-41	142
GME3500_g	1.9044	G33-7092-MONOMER	G33-7092	GSVIVT01005195001	superpathway of choline biosynthesis // "choline biosynthesis III" // "phospholipases" // "phosphatidate metabolism, as a signaling molecule"	phospholipase D	37.751	249	134	3	1345	2082	182	412	1.88e-33	143
GME3502_g	1.25093	G2U-10857-MONOMER	G2U-10857	Bradi2g07420.1.p	ornithine-citrulline shuttle	Bradi2g07420.1.p	26.82	261	153	6	67	789	31	273	5.62e-09	58.5
GME3506_g	1.71907	GN7F-31012-MONOMER	GN7F-31012	LOC_Os05g03480.2	leucine degradation I	LOC_Os05g03480.2	35.979	378	238	3	142	1263	31	408	6.8e-69	225
GME3509_g	1.16176	G3A-5847-MONOMER	G3A-5847	80851	0	Xaa-Pro dipeptidase	27.253	466	241	15	139	1341	61	493	1.24e-33	134
GME3516_g	1.48902	GDQC-105422-MONOMER	GDQC-105422	#N/A	#N/A		31.797	434	201	10	97	1320	132	496	3.13e-41	167
GME352_g	0.453348	G3A-7466-MONOMER	G3A-7466	98990	UDP-sugars interconversion // "UDP-L-arabinose biosynthesis II (from L-arabinose)"	L-arabinokinase	35.616	219	103	5	4	654	9	191	1.39e-21	102
GME3520_g	1.65	G3A-8039-MONOMER	G3A-8039	#N/A	#N/A	413328	30.769	286	171	8	22	840	19	290	1.62e-34	131
GME3521_g	0.650127	G3N-9158-MONOMER	G3N-9158	EMT07036	superpathway of lysine, threonine and methionine biosynthesis II // "threonine biosynthesis" // "isoleucine biosynthesis I" // "homoserine biosynthesis"	homoserine dehydrogenase	54.386	57	26	0	40	210	15	71	7.76e-14	68.2
GME3522_g	1.3626	GQT-4731-MONOMER	GQT-4731	AT1G24170.1	homogalacturonan biosynthesis	polygalacturonate 4-alpha-galacturonosyltransferase	26.724	232	143	6	679	1293	85	316	2.7e-10	64.3
GME3523_g	1.39442	G30-11404-MONOMER	G30-11404	Bra010011.1-P	L-ascorbate biosynthesis I (L-galactose pathway) // "VTC2 cycle" // "extended VTC2 cycle" // "GDP-L-galactose biosynthesis"	GDP-mannose 3,5-epimerase; Bra010011.1-P	44.923	325	163	6	22	990	32	342	1.42e-82	274
GME3524_g	1.08681	GSP-7714-MONOMER	GSP-7714	Spipo30G0003600	0	nucleoplasmin ATPase	27.733	375	197	14	1036	2070	1562	1892	3.74e-21	102
GME3525_g	1.4408	G3F-7939-MONOMER	G3F-7939	Solyc06g073560.2.1	0	2-methylacyl-CoA dehydrogenase	25.45	389	251	10	352	1479	36	398	4.07e-23	105
GME3526_g	1.27258	G3N-11966-MONOMER	G3N-11966	EMT19367	purine nucleotides degradation I (plants) // "superpathway of guanosine nucleotides degradation (plants)" // "guanosine nucleotides degradation II"	guanine deaminase	38.554	83	45	1	94	342	77	153	2.15e-10	60.1
GME3527_g	1.21661	G2U-10857-MONOMER	G2U-10857	Bradi2g07420.1.p	ornithine-citrulline shuttle	Bradi2g07420.1.p	27.599	279	177	8	103	912	31	293	3.34e-18	85.5
GME3528_g	1.83217	G2T-5851-MONOMER	G2T-5851	#N/A	#N/A		26.69	281	162	13	745	1527	214	470	4.73e-07	55.1
GME3529_g	0.806974	G2Z-10389-MONOMER	G2Z-10389	cassava4.1_003132m	superpathway of carotenoid biosynthesis // "zeaxanthin, antheraxanthin and violaxanthin interconversion"	antheraxanthin epoxidase; zeaxanthin epoxidase	25.794	252	141	7	397	1128	216	429	5.53e-10	63.5
GME3530_g	1.29033	G33-8243-MONOMER	G33-8243	GSVIVT01026621001	0	trimethylurate monooxygenase	24.093	386	212	12	16	1095	9	339	7.96e-17	85.9
GME3536_g	1.1568	GIO2-2701-MONOMER	GIO2-2701	Cre02.g116950.t1.2	0	amidase	36.275	306	181	6	196	1101	37	332	3.07e-42	159
GME3540_g	2.41069	G30-9769-MONOMER	G30-9769	Bra000339.1-P	flavin biosynthesis I (bacteria and plants)	6,7-dimethyl-8-ribityllumazine synthase	39.831	118	65	3	289	642	622	733	1.74e-16	80.5
GME3541_g	1.61365	G33-11730-MONOMER	G33-11730	GSVIVT01029150001	0	ribulokinase	39.196	597	307	9	13	1731	15	579	7.31e-141	422
GME3543_g	2.83156	G30-14504-MONOMER	G30-14504	Bra013079.1-P	superpathway of pyrimidine deoxyribonucleotides <i>de novo</i> biosynthesis // "superpathway of pyrimidine deoxyribonucleotides <i>de novo</i> biosynthesis (E. coli)" // "superpathway of pyrimidine deoxyribonucleoside salvage" // "pyrimidine deoxyribonucleotides <i>de novo</i> biosynthesis I" // "pyrimidine deoxyribonucleotides <i>de novo</i> biosynthesis II" // "pyrimidine deoxyribonucleosides s…	dihydrofolate reductase; thymidylate synthase	53.03	66	31	0	163	360	551	616	4.06e-17	78.2
GME355_g	2.03067	G34-6980-MONOMER	G34-6980	Phpat.003G131500.1.p	plant sterol biosynthesis // "epoxysqualene biosynthesis"	presqualene diphosphate synthase; squalene synthase	37.437	398	209	11	28	1206	7	369	1.01e-76	248
GME3552_g	1.30781	G34-6704-MONOMER	G34-6704	Phpat.022G019200.1.p	0	cadmium-transporting ATPase	34.004	497	275	15	1120	2586	7	458	3.35e-66	232
GME3554_g	1.47892	MONOMER-11720	G-9106	#N/A	#N/A		38.381	383	219	7	34	1167	21	391	3.93e-77	245
GME3557_g	1.5522	G30-9042-MONOMER	G30-9042	Bra004895.1-P	0	Bra004895.1-P	35.401	387	202	9	82	1143	80	451	1.25e-48	173
GME356_g	1.66776	G3G-11346-MONOMER	G3G-11346	TRIUR3_28590-P1	glycine biosynthesis // "folate polyglutamylation" // "photorespiration" // "folate transformations II"	glycine hydroxymethyltransferase	26.391	629	379	14	5092	6744	1626	2248	9.5e-58	225
GME3561_g	1.61755	G3F-10830-MONOMER	G3F-10830	Solyc04g025650.2.1	0	trimethylurate monooxygenase	23.184	358	212	12	97	1128	11	319	1.5e-07	55.8
GME3566_g	1.89684	G3G-9679-MONOMER	G3G-9679	TRIUR3_27694-P1	0	linuron hydrolase	33.889	540	316	13	298	1869	6	520	1.11e-78	260
GME3575_g	2.46779	GIO2-4349-MONOMER	GIO2-4349	Cre12.g561550.t1.2	0	; cadmium-transporting ATPase	46.763	556	277	5	1030	2673	356	900	1.5e-162	511
GME3576_g	3.49839	G30-10743-MONOMER	G30-10743	Bra035024.1-P	chorismate biosynthesis I // "3-dehydroquinate biosynthesis I"	3-deoxy-7-phosphoheptulonate synthase	38.889	54	32	1	7	168	41	93	2.72e-07	50.1
GME3579_g	2.3432	G34-9057-MONOMER	G34-9057	Phpat.004G095600.1.p	gluconeogenesis I	phosphoenolpyruvate carboxykinase (ATP)	61.969	518	185	5	223	1746	164	679	0	657
GME358_g	0.733484	G3C-8606-MONOMER	G3C-8606	Sobic.001G491400.1.p	cutin biosynthesis // "suberin monomers biosynthesis"	Sobic.001G491400.1.p; oleate omega-hydroxylase	25.173	433	244	16	199	1356	111	510	1.05e-25	112
GME3580_g	0.596374	GN7V-48315-MONOMER	GN7V-48315	Glyma.19G050300.1.p	trehalose degradation II (trehalase)	Glyma.19G050300.1.p	36.735	98	58	2	214	498	208	304	6.44e-11	66.6
GME3582_g	1.88693	MONOMER-655	YJL167W	#N/A	#N/A		57.459	362	141	3	1	1077	1	352	3.01e-140	404
GME3583_g	2.10849	CHLREDRAFT_136288-MONOMER	CHLREDRAFT_136288	CPN60B2	0	Chaperonin ATPase.	45.783	581	292	6	7	1740	7	567	1.48e-151	450
GME3592_g	2.19178	AT1G35250-MONOMER	AT1G35250	AT1G35250	acyl-ACP thioesterase pathway	acyl-lipid thioesterase	33.149	362	232	3	67	1122	98	459	1.15e-55	192
GME3596_g	1.98518	G3E-25179-MONOMER	G3E-25179	Pavir.Ca00751.1.p	0	Pavir.Ca00751.1.p	29.596	223	138	6	736	1395	117	323	3.29e-17	86.7
GME3597_g	0.674488	G3N-10882-MONOMER	G3N-10882	EMT23743	brassinosteroids inactivation	EMT23743	29.195	435	270	13	256	1545	85	486	9.5e-48	176
GME36_g	0.267877	G2Z-10237-MONOMER	G2Z-10237	cassava4.1_021850m	0	glucan endo-1,3-beta-D-glucosidase	39.526	253	123	12	10	735	8	241	3.12e-42	145
GME360_g	1.72294	GN7V-50498-MONOMER	GN7V-50498	Glyma.11G209100.1.p	ascorbate glutathione cycle	monodehydroascorbate reductase (NADPH); monodehydroascorbate reductase (NADH)	34.211	152	81	7	244	663	249	393	8.94e-13	69.7
GME3600_g	0.869189	GQT-4314-MONOMER	GQT-4314	AT5G19840.2	0	AT5G19840.2	28.324	173	90	7	136	567	47	214	5.44e-08	57.4
GME3602_g	0.566274	G34-8261-MONOMER	G34-8261	Phpat.008G034100.1.p	0	carbonyl reductase (NADPH); Phpat.008G034100.1.p	37.989	358	183	9	46	1098	74	399	1.76e-66	217
GME3606_g	1.44351	AT5G50160-MONOMER	AT5G50160	AT5G50160.1	iron reduction and absorption	ferric-chelate reductase	27.052	329	201	15	538	1479	195	499	3.48e-21	100
GME3611_g	1.67463	GIO2-3413-MONOMER	GIO2-3413	Cre10.g437950.t1.2	0	mannosyl-oligosaccharide 1,3-1,6-alpha-mannosidase	40.952	630	316	10	2068	3867	30	633	6.46e-134	455
GME3617_g	1.92315	G34-6000-MONOMER	G34-6000	Phpat.022G077400.1.p	0	4-alpha-D-{(14)-alpha-D-glucano}trehalose trehalohydrolase; Phpat.022G077400.1.p; alpha-amylase	25	192	126	4	169	729	573	751	2.45e-09	62.4
GME3618_g	0.786347	G34-6000-MONOMER	G34-6000	Phpat.022G077400.1.p	0	4-alpha-D-{(14)-alpha-D-glucano}trehalose trehalohydrolase; Phpat.022G077400.1.p; alpha-amylase	26.563	192	123	4	169	729	573	751	1.58e-08	59.7
GME3619_g	1.16412	GQT-4527-MONOMER	GQT-4527	AT5G05540.1	0	GDP-D-glucose phosphorylase	37.5	168	94	6	787	1269	142	305	8.46e-23	103
GME3626_g	1.67214	AT1G35250-MONOMER	AT1G35250	AT1G35250	acyl-ACP thioesterase pathway	acyl-lipid thioesterase	33.663	202	125	4	70	675	110	302	8.42e-24	104
GME3630_g	1.51525	G34-10802-MONOMER	G34-10802	Phpat.016G019200.1.p	very long chain fatty acid biosynthesis II // "very long chain fatty acid biosynthesis I"	Phpat.016G019200.1.p; trans-2-enoyl-CoA reductase (NADPH)	39.286	280	141	10	103	894	45	311	1.53e-55	184
GME3634_g	1.37903	MONOMER-17530	G-15253	cnsA	0	1,8-cineole synthase	21.752	331	224	5	79	1041	10	315	2.36e-14	76.6
GME3637_g	1.23608	G3F-13974-MONOMER	G3F-13974	Solyc11g011500.1.1	0	Solyc11g011500.1.1	34.184	196	117	4	109	690	547	732	2.34e-19	89.4
GME3638_g	1.09522	G3A-8983-MONOMER	G3A-8983	404489	0	phosphatidylinositol-3,4-bisphosphate 4-phosphatase	30.726	179	119	3	346	867	181	359	4.56e-16	80.5
GME3639_g	0.137034	G34-7359-MONOMER	G34-7359	Phpat.004G033900.1.p	0	prostaglandin-F synthase	42.279	272	140	4	49	861	109	364	8.41e-73	229
GME3667_g	0.684151	G3M-11323-MONOMER	G3M-11323	PGSC0003DMP400038840	0	sterol 3beta-glucosyltransferase	30.629	493	285	10	103	1518	27	483	3.01e-53	191
GME3671_g	1.77404	G33-8435-MONOMER	G33-8435	GSVIVT01014248001	0	homogentisate 1,2-dioxygenase	50.564	443	202	8	2080	3384	14	447	8.53e-138	427
GME3675_g	1.098	G37-14651-MONOMER	G37-14651	Potri.005G003000.1	0	isopenicillin-N epimerase	27.665	394	214	12	100	1260	49	378	1.34e-30	125
GME3676_g	1.34565	GIO2-3640-MONOMER	GIO2-3640	Cre16.g681850.t1.2	pyrimidine ribonucleosides salvage I // "salvage pathways of pyrimidine ribonucleotides" // "pyrimidine nucleobases salvage I"	uridine kinase; uracil phosphoribosyltransferase	38.809	487	229	9	220	1674	37	456	1.29e-105	326
GME3679_g	2.31946	G3A-10547-MONOMER	G3A-10547	418496	aerobic respiration I (cytochrome c)	cytochrome-c oxidase	33.333	105	66	3	25	336	12	113	2.54e-09	53.5
GME3684_g	1.75835	GIO2-2818-MONOMER	GIO2-2818	Cre02.g092350.t1.2	plant sterol biosynthesis	sterol 14-demethylase	30.784	510	291	11	127	1629	39	495	3.82e-79	258
GME3687_g	0.0805373	G3F-7674-MONOMER	G3F-7674	Solyc00g104730.1.1	homogalacturonan degradation	polygalacturonase	31.739	230	107	6	1	663	1	189	5.32e-25	102
GME369_g	1.26205	G34-6660-MONOMER	G34-6660	Phpat.1Z061500.1.p	0	inositol 2-dehydrogenase	26.901	171	114	6	496	993	64	228	9.8e-09	58.9
GME3693_g	0.106717	G30-14707-MONOMER	G30-14707	Bra040186.1-P	gluconeogenesis I	phosphoenolpyruvate carboxykinase (ATP)	24.554	224	112	10	754	1392	34	211	2.3e-06	52.4
GME3696_g	0.908177	G2T-8866-MONOMER	G2T-8866	MLOC_17956.6	0	phosphatidylinositol N-acetylglucosaminyltransferase	28.326	233	164	3	517	1209	383	614	4.41e-19	92
GME3697_g	1.8008	GIO2-1693-MONOMER	GIO2-1693	Cre13.g592500.t1.1	flavin biosynthesis I (bacteria and plants)	FAD synthetase	30.859	256	159	8	382	1131	328	571	4.99e-16	81.6
GME3699_g	1.69952	GN7V-43202-MONOMER	GN7V-43202	Glyma.07G258600.1.p	coumarin biosynthesis (via 2-coumarate)	beta-glucosidase	26.812	138	97	1	490	891	79	216	3.39e-08	58.5
GME37_g	0.42588	G2Z-10237-MONOMER	G2Z-10237	cassava4.1_021850m	0	glucan endo-1,3-beta-D-glucosidase	41.085	258	123	13	7	765	7	240	1.39e-47	159
GME3701_g	1.41847	GIO2-4468-MONOMER	GIO2-4468	#N/A	#N/A		32.471	348	204	10	1315	2316	42	372	2.47e-36	148
GME3702_g	0.917523	G3E-19489-MONOMER	G3E-19489	Pavir.J28316.1.p	dhurrin degradation	hydroxymandelonitrile lyase	33.813	139	85	4	334	729	94	232	1.26e-18	89.4
GME3710_g	0.657377	GSP-7162-MONOMER	GSP-7162	Spipo1G0125900	0	mannosyl-oligosaccharide 1,2-alpha-mannosidase	29.863	365	166	11	121	1059	61	387	4.97e-25	108
GME3711_g	2.05954	GIO2-1247-MONOMER	GIO2-1247	Cre08.g379550.t1.1	0	phosphate-transporting ATPase	25.914	301	208	7	235	1128	162	450	2.19e-09	62
GME3712_g	1.30171	G2Z-12137-MONOMER	G2Z-12137	cassava4.1_004993m	0	NADH:ubiquinone reductase (non-electrogenic)	33.405	464	260	9	94	1431	99	531	2.56e-80	261
GME3714_g	1.40073	GIO2-1839-MONOMER	GIO2-1839	#N/A	#N/A		45.244	431	211	7	55	1338	26	434	2.98e-108	354
GME3722_g	0.94344	G2U-10992-MONOMER	G2U-10992	Bradi1g28960.3.p	salidroside biosynthesis	tyrosine decarboxylase	40.98	510	265	7	1	1521	17	493	1.57e-128	385
GME3725_g	2.00302	G30-13279-MONOMER	G30-13279	Bra002349.1-P	folate transformations II // "superpathway of lysine, threonine and methionine biosynthesis II" // "<i>S</i>-adenosyl-L-methionine cycle II" // "methionine biosynthesis II"	5-methyltetrahydropteroyltriglutamate-homocysteine S-methyltransferase; methionine synthase	27.431	864	511	31	490	2904	12	818	4e-74	271
GME3727_g	2.15798	G3M-11219-MONOMER	G3M-11219	PGSC0003DMP400022927	flavonol biosynthesis	flavonoid 3'-monooxygenase	30.649	447	275	15	961	2244	25	455	8.94e-49	182
GME3728_g	1.25487	G33-7934-MONOMER	G33-7934	GSVIVT01015287001	3-phosphoinositide biosynthesis	phosphatidylinositol 3-kinase	35.154	842	440	14	610	3081	33	786	2.01e-147	493
GME3732_g	1.43826	AT3G58180-MONOMER	AT3G58180	AT3G58180.1	hypusine biosynthesis	deoxyhypusine monooxygenase	42.23	296	152	5	73	954	27	305	2.3e-67	215
GME3734_g	1.75276	G3M-9852-MONOMER	G3M-9852	PGSC0003DMP400019711	colanic acid building blocks biosynthesis // "GDP-L-fucose biosynthesis I (from GDP-D-mannose)"	GDP-L-fucose synthase	36.667	300	166	7	124	1002	29	311	6.49e-51	173
GME3735_g	2.33431	G3G-12012-MONOMER	G3G-12012	TRIUR3_34164-P1	colanic acid building blocks biosynthesis // "GDP-L-fucose biosynthesis I (from GDP-D-mannose)"	GDP-mannose 4,6-dehydratase	61.877	341	122	1	79	1101	1	333	6.75e-154	439
GME3737_g	1.09829	G3A-5753-MONOMER	G3A-5753	172238	0	alcohol O-acetyltransferase	31.778	343	201	9	196	1188	18	339	7.31e-46	164
GME3738_g	1.06402	GIO2-3303-MONOMER	GIO2-3303	#N/A	#N/A		41.803	366	188	7	169	1266	33	373	1.52e-88	276
GME3739_g	0.815385	G34-5874-MONOMER	G34-5874	Phpat.1Z009200.1.p	0	D-arginase	34.87	347	166	10	211	1248	18	305	2.16e-45	161
GME3740_g	2.07642	G3E-28809-MONOMER	G3E-28809	Pavir.Da01593.1.p	flavin biosynthesis I (bacteria and plants)	FAD synthetase	36.638	232	99	5	67	723	13	209	5.18e-37	137
GME3741_g	1.57085	G34-7818-MONOMER	G34-7818	Phpat.009G016900.1.p	biotin-carboxyl carrier protein assembly	biotin-[methylcrotonoyl-CoA-carboxylase] ligase; biotin-[acetyl-CoA-carboxylase] ligase	34.028	288	147	11	1180	2004	415	672	2.8e-32	135
GME3744_g	0.847267	GN7V-67090-MONOMER	GN7V-67090	Glyma.08G325300.1.p	superpathway of choline biosynthesis // "choline biosynthesis III" // "phospholipases" // "phosphatidate metabolism, as a signaling molecule"	phospholipase D	30.818	159	91	8	1432	1869	52	204	8.99e-07	55.1
GME3746_g	2.19477	GSP-7052-MONOMER	GSP-7052	Spipo2G0086700	flavonol biosynthesis // "luteolin biosynthesis"	flavonoid 3'-monooxygenase	30	450	293	12	220	1521	61	504	2.32e-44	166
GME3751_g	1.54703	G3F-11645-MONOMER	G3F-11645	Solyc09g097980.2.1	0	Solyc09g097980.2.1	48.083	339	156	7	19	990	12	345	1.78e-99	299
GME3753_g	1.05503	G3B-7656-MONOMER	G3B-7656	Si031538m	0	monodehydroascorbate reductase (NADH)	45.833	96	52	0	133	420	17	112	5.01e-26	101
GME3754_g	1.49254	G37-10011-MONOMER	G37-10011	Potri.005G069800.1	fatty acid &alpha;-oxidation I // "salicin biosynthesis" // "salicortin biosynthesis" // "benzoate biosynthesis III (CoA-dependent, non-&beta;-oxidative)" // "ethanol degradation II" // "ethanol degradation IV"	aldehyde dehydrogenase (NAD+)	43.908	435	233	8	91	1380	20	448	1.63e-118	357
GME3755_g	0.5278	G3A-6419-MONOMER	G3A-6419	#N/A	#N/A	1345	34.896	384	195	10	157	1242	25	375	6.76e-49	178
GME3756_g	1.04182	G3F-7942-MONOMER	G3F-7942	Solyc09g092580.2.1	0	Solyc09g092580.2.1	25.499	451	260	13	139	1326	33	462	4.72e-35	142
GME3758_g	-0.462171	GN7V-49254-MONOMER	GN7V-49254	Glyma.08G259500.1.p	0	Glyma.08G259500.1.p	39.877	326	160	6	52	948	20	336	3.64e-77	241
GME3759_g	#N/A	G3G-13685-MONOMER	G3G-13685	TRIUR3_23005-P1	superpathway of cytosolic glycolysis (plants), pyruvate dehydrogenase and TCA cycle // "glycolysis IV (plant cytosol)" // "gluconeogenesis I" // "glycolysis I (from glucose 6-phosphate)"	TRIUR3_23005-P1	45.699	186	101	0	247	804	179	364	8.51e-46	173
GME3762_g	2.26876	GSP-7024-MONOMER	GSP-7024	Spipo9G0040200	0	glutathione transferase	27.041	196	110	6	1462	2028	685	854	5.42e-06	52.4
GME3764_g	1.79304	GN7V-52252-MONOMER	GN7V-52252	Glyma.19G235100.1.p	0	aryldialkylphosphatase	47.2	625	284	9	34	1779	72	693	0	545
GME3765_g	1.91712	GSP-7024-MONOMER	GSP-7024	Spipo9G0040200	0	glutathione transferase	24.85	334	196	12	1603	2520	552	858	1.37e-06	54.7
GME3766_g	1.74981	GSP-7024-MONOMER	GSP-7024	Spipo9G0040200	0	glutathione transferase	26.687	326	161	11	1549	2403	570	858	1.16e-08	61.2
GME3768_g	1.39584	G3M-8702-MONOMER	G3M-8702	PGSC0003DMP400035743	0	proteasome ATPase	46.273	322	172	1	199	1164	84	404	1.5e-92	286
GME3776_g	1.30554	G3G-10290-MONOMER	G3G-10290	TRIUR3_14664-P1	0	H+-exporting ATPase	26.407	231	158	4	1066	1749	2	223	2.12e-14	79.7
GME3783_g	2.02437	G34-6988-MONOMER	G34-6988	Phpat.009G021400.1.p	0	phosphoglucomutase (glucose-cofactor)	56.842	570	227	9	7	1695	78	635	0	620
GME3788_g	1.41305	G3M-11030-MONOMER	G3M-11030	PGSC0003DMP400002048	triacylglycerol biosynthesis	phosphatidate phosphatase	27.969	261	144	5	412	1182	61	281	1.25e-21	99.8
GME3791_g	0.949473	GN7V-65853-MONOMER	GN7V-65853	Glyma.19G177200.1.p	0	glutathione transferase	31.414	191	110	6	10	564	27	202	2.63e-17	79.3
GME3792_g	0.557659	G3E-20179-MONOMER	G3E-20179	Pavir.Ia00507.1.p	0	glutathione transferase	30.631	222	122	7	43	687	16	212	5.25e-15	73.6
GME3794_g	1.41329	G3E-15453-MONOMER	G3E-15453	Pavir.J39507.1.p	triacylglycerol degradation	triacylglycerol lipase	34.562	217	126	9	91	717	38	246	2.76e-21	92
GME3799_g	0.502229	G3E-20179-MONOMER	G3E-20179	Pavir.Ia00507.1.p	0	glutathione transferase	33.125	160	86	6	43	498	16	162	1.36e-11	64.7
GME380_g	1.68725	GIO2-2643-MONOMER	GIO2-2643	#N/A	#N/A		41.604	399	187	10	13	1206	46	399	9.29e-92	284
GME3801_g	1.22775	GIO2-435-MONOMER	GIO2-435	Cre16.g692800.t1.1	0	prostaglandin-F synthase	46.288	229	116	4	1	681	49	272	1.33e-62	198
GME3802_g	1.45295	G3F-12506-MONOMER	G3F-12506	Solyc02g079440.1.1	0	tetrahydroberberine oxidase	36.31	168	103	4	109	603	72	238	4.11e-16	82.8
GME3803_g	-0.185067	G3M-8265-MONOMER	G3M-8265	PGSC0003DMP400039267	triacylglycerol degradation	triacylglycerol lipase	30.882	204	127	7	148	747	45	238	4.65e-20	91.3
GME3806_g	0.400542	GN7V-42852-MONOMER	GN7V-42852	Glyma.04G165000.1.p	0	5-methylthiopentylglucosinolate S-oxygenase; 4-methylthiobutylglucosinolate S-oxygenase; Glyma.04G165000.1.p; 7-methylthioheptylglucosinolate S-oxygenase; 8-methylthiooctylglucosinolate S-oxygenase	27.338	417	233	13	85	1266	1	370	1.85e-32	131
GME3808_g	0.791209	GIO2-4972-MONOMER	GIO2-4972	Cre06.g263950.t1.1	0	Na+/K+-exchanging ATPase	32.435	965	512	24	190	2883	27	918	2e-111	377
GME3809_g	-0.160687	G34-7326-MONOMER	G34-7326	Phpat.1Z022200.1.p	0	2-hydroxymuconate semialdehyde dehydrogenase	32.196	469	308	7	37	1413	7	475	2.79e-74	243
GME381_g	1.51536	G3G-6941-MONOMER	G3G-6941	TRIUR3_10095-P1	cysteine biosynthesis I	cysteine synthase	35.849	159	87	3	1624	2097	668	812	5.23e-24	110
GME3819_g	1.39224	G37-11171-MONOMER	G37-11171	Potri.018G124800.1	xylogalacturonan biosynthesis	xylogalacturonan beta-1,3-xylosyltransferase	28.621	290	159	11	835	1617	55	325	4.79e-14	77.4
GME3827_g	1.45518	GIO2-2265-MONOMER	GIO2-2265	#N/A	#N/A		49.582	359	167	7	1	1065	23	371	5.7e-115	340
GME383_g	1.66747	G3E-20229-MONOMER	G3E-20229	Pavir.Ea02505.1.p	phosphatidate metabolism, as a signaling molecule // "triacylglycerol biosynthesis"	phosphatidate phosphatase; diacylglycerol diphosphate phosphatase	37.304	319	176	8	82	1038	1	295	4.56e-29	117
GME3836_g	1.29358	AT3G51840-MONOMER	AT3G51840	AT3G51840.1	fatty acid beta-oxidation V (unsaturated, odd number, di-isomerase-dependent)	acyl-CoA oxidase	39.456	294	172	2	7	879	138	428	1.12e-60	200
GME3842_g	1.84906	G34-5854-MONOMER	G34-5854	Phpat.022G029400.1.p	0	3-hydroxyacyl-CoA dehydrogenase	46.78	295	143	2	19	903	4	284	4.14e-78	241
GME3846_g	1.82524	G2Z-12155-MONOMER	G2Z-12155	cassava4.1_013737m	0	arylformamidase	31.878	229	126	12	22	669	59	270	4.39e-08	54.3
GME3847_g	0.794231	G34-10683-MONOMER	G34-10683	Phpat.1Z047900.1.p	0	arylformamidase	27.442	215	135	7	13	654	1	195	1.54e-15	74.3
GME3852_g	1.38148	GIO2-388-MONOMER	GIO2-388	Cre09.g401293.t1.1	0	Cre09.g401293.t1.1	22.115	312	204	11	688	1566	405	696	4.24e-07	55.8
GME3854_g	3.407	GIO2-2923-MONOMER	GIO2-2923	#N/A	#N/A		38.846	260	140	4	448	1224	578	819	1.16e-40	158
GME3855_g	1.59337	G3A-10649-MONOMER	G3A-10649	96441	0	acylphosphatase	41.429	70	41	0	16	225	1	70	3.71e-13	61.2
GME3858_g	2.22194	GIO2-4750-MONOMER	GIO2-4750	#N/A	#N/A		28	600	367	14	148	1887	43	597	6.41e-53	194
GME386_g	2.77276	G30-16907-MONOMER	G30-16907	Bra034041.1-P	glycerol and glycerophosphodiester degradation // "glycerophosphodiester degradation"	glycerophosphodiester phosphodiesterase	63.636	33	12	0	175	273	583	615	2.14e-07	49.3
GME3863_g	0.934995	G37-10541-MONOMER	G37-10541	Potri.002G093900.1	0	xylan 1,4-beta-xylosidase	27.683	820	442	31	172	2460	53	778	6.81e-60	222
GME3865_g	-0.0482859	G3N-13618-MONOMER	G3N-13618	EMT23862	0	1,2-alpha-L-fucosidase; alpha-L-fucosidase	32.394	71	48	0	19	231	691	761	5.63e-06	49.3
GME3866_g	#N/A	G33-12301-MONOMER	G33-12301	GSVIVT01018780001	leucopelargonidin and leucocyanidin biosynthesis // "flavonoid biosynthesis (in equisetum)" // "pinobanksin biosynthesis" // "flavonoid biosynthesis" // "leucodelphinidin biosynthesis"	flavanone 3-dioxygenase	28.889	135	84	2	13	396	1058	1187	4.04e-06	47
GME387_g	1.63851	G3G-8754-MONOMER	G3G-8754	TRIUR3_03162-P1	0	3,5-dimethoxyphenol O-methyltransferase; 3,5-dihydroxyanisole O-methyltransferase	42.222	90	44	4	406	651	447	536	1.64e-09	58.9
GME3872_g	1.44216	GN7V-56532-MONOMER	GN7V-56532	Glyma.13G087500.1.p	0	glucan 1,3-beta-glucosidase	28.614	332	186	16	826	1797	217	505	1.47e-21	100
GME3873_g	1.71447	G3F-12239-MONOMER	G3F-12239	Solyc06g065580.2.1	superpathway of pyrimidine nucleobases salvage // "pyrimidine salvage pathway" // "pyrimidine nucleobases salvage I" // "superpathway of pyrimidine ribonucleosides salvage" // "pyrimidine ribonucleosides salvage I"	uridine kinase; uracil phosphoribosyltransferase	53.659	205	94	1	55	669	274	477	2.5e-72	229
GME3875_g	2.20346	G30-13674-MONOMER	G30-13674	Bra011683.1-P	0	peroxidase	35.593	236	124	3	385	1086	45	254	2.05e-39	151
GME388_g	1.63089	G34-7645-MONOMER	G34-7645	Phpat.001G146900.1.p	&gamma;-glutamyl cycle // "glutathione biosynthesis"	glutathione synthase	38.618	492	268	11	34	1494	127	589	4.71e-98	309
GME3880_g	1.54757	G3G-12249-MONOMER	G3G-12249	TRIUR3_00546-P1	sulfolipid biosynthesis	TRIUR3_00546-P1	27.152	151	97	4	46	498	12	149	1.04e-10	61.2
GME3886_g	1.79772	GIO2-1156-MONOMER	GIO2-1156	Cre01.g038151.t1.1	0	nucleoside-triphosphatase	66.176	272	88	2	1405	2217	638	906	1.01e-94	340
GME3892_g	1.20116	GIO2-607-MONOMER	GIO2-607	Cre03.g168350.t1.1	starch biosynthesis	starch synthase	31.081	222	104	4	1108	1695	201	399	8.1e-15	80.9
GME3894_g	2.0702	G3P-8793-MONOMER	G3P-8793	evm.model.supercontig_131.66	superpathway of cytosolic glycolysis (plants), pyruvate dehydrogenase and TCA cycle // "glyoxylate cycle" // "TCA cycle II (plants and fungi)" // "TCA cycle variation V (plant)" // "aspartate degradation II" // "gluconeogenesis I" // "gluconeogenesis III"	malate dehydrogenase	60.443	316	121	2	76	1020	28	340	9.73e-107	317
GME3897_g	1.7432	G3N-8147-MONOMER	G3N-8147	EMT04239	0	3,5-dimethoxyphenol O-methyltransferase; 3,5-dihydroxyanisole O-methyltransferase	24.444	270	183	7	2545	3339	144	397	4.14e-17	88.6
GME39_g	1.20653	G3F-9258-MONOMER	G3F-9258	Solyc03g118830.2.1	0	3-oxo-5alpha-steroid 4-dehydrogenase	39.189	222	124	4	187	852	44	254	2.75e-40	144
GME390_g	1.746	G34-6736-MONOMER	G34-6736	Phpat.014G029700.1.p	0	proteasome ATPase	78.894	398	81	1	52	1236	18	415	0	618
GME3902_g	1.57197	AT1G70310-MONOMER	AT1G70310	SPDS2	superpathway of polyamine biosynthesis // "methionine salvage cycle I (bacteria and plants)" // "spermidine biosynthesis I"	spermidine synthase	52.203	295	130	4	7	858	41	335	9.2e-89	284
GME3903_g	1.55042	G34-7487-MONOMER	G34-7487	Phpat.025G049900.1.p	0	Phpat.025G049900.1.p	26.703	367	224	10	487	1581	218	541	3.89e-20	95.9
GME391_g	2.1549	GN7V-56268-MONOMER	GN7V-56268	Glyma.03G129100.1.p	arginine degradation VI (arginase 2 pathway) // "proline biosynthesis III" // "proline biosynthesis I"	pyrroline-5-carboxylate reductase	44.393	214	113	4	247	885	65	273	5.14e-46	158
GME392_g	2.37608	GIO2-3731-MONOMER	GIO2-3731	#N/A	#N/A		39.326	178	107	1	55	588	1	177	3.7e-40	137
GME3920_g	-0.105161	G3C-12465-MONOMER	G3C-12465	Sobic.010G117900.1.p	0	Sobic.010G117900.1.p	45.143	350	158	9	7	993	14	350	2.42e-90	276
GME3923_g	0.680252	G3F-12981-MONOMER	G3F-12981	Solyc07g005080.1.1	0	chitinase	24.036	337	184	11	316	1284	90	368	1.4e-11	67.8
GME3925_g	#N/A	G30-14812-MONOMER	G30-14812	Bra039006.1-P	ethylene biosynthesis I (plants)	aminocyclopropanecarboxylate oxidase	21.171	444	280	16	1201	2442	264	667	1.44e-10	67.8
GME3927_g	1.70873	GIO2-435-MONOMER	GIO2-435	Cre16.g692800.t1.1	0	prostaglandin-F synthase	40	220	121	5	22	672	7	218	3.47e-43	150
GME3933_g	#N/A	G3N-12320-MONOMER	G3N-12320	EMT21953	0	xenobiotic-transporting ATPase	33.807	352	214	9	1	1038	2439	2777	7.15e-43	160
GME3941_g	1.57195	G37-8817-MONOMER	G37-8817	Potri.005G215200.1	0	Potri.005G215200.1	28.846	156	84	4	28	462	121	260	1.18e-13	70.5
GME3944_g	1.51211	G34-6943-MONOMER	G34-6943	Phpat.009G069600.1.p	0	homoserine O-acetyltransferase	26.301	365	207	13	349	1416	212	523	8.06e-19	91.3
GME3945_g	1.63518	G34-10742-MONOMER	G34-10742	Phpat.1Z030900.1.p	fatty acid &alpha;-oxidation I	aldehyde dehydrogenase [NAD(P)+]	42.487	386	204	5	22	1164	108	480	3.48e-96	298
GME3947_g	1.06889	G3A-6980-MONOMER	G3A-6980	228878	ethylene biosynthesis I (plants)	aminocyclopropanecarboxylate oxidase	33.939	330	180	9	91	1047	15	317	4.02e-46	161
GME3951_g	1.59519	G3A-9811-MONOMER	G3A-9811	437348	0	1,4-alpha-glucan branching enzyme	56.706	686	282	5	13	2034	146	828	0	803
GME3952_g	1.9843	AT5G19740-MONOMER	AT5G19740	AT5G19740.1	0	glutamate carboxypeptidase	37.011	562	281	16	532	2169	87	591	1.77e-90	303
GME3953_g	1.81059	GN7V-50164-MONOMER	GN7V-50164	Glyma.03G113200.1.p	(+)-camphor biosynthesis	(+)-borneol dehydrogenase	29.461	241	145	6	307	993	17	244	5.47e-17	84.7
GME3957_g	1.42099	HS08354-MONOMER	HS08354	SYNJ1	0	inositol-1,4,5-trisphosphate 5-phosphatase; inositol-1,3,4,5-tetrakisphosphate 5-phosphatase; phosphatidylinositol-4,5-bisphosphate 5-phosphatase; phosphatidylinositol-3,4,5-trisphosphate 5-phosphatase	36.084	812	373	23	253	2382	119	886	3.89e-125	416
GME3959_g	2.04745	AT1G35250-MONOMER	AT1G35250	AT1G35250	acyl-ACP thioesterase pathway	acyl-lipid thioesterase	34.444	360	230	2	73	1134	100	459	4.75e-73	238
GME396_g	2.70901	CHLREDRAFT_138117-MONOMER	CHLREDRAFT_138117	HSP90A	0	Chaperonin ATPase.	72.087	412	115	0	802	2037	263	674	0	585
GME3962_g	2.16403	G3A-6884-MONOMER	G3A-6884	417560	0	xenobiotic-transporting ATPase	38.095	63	36	1	52	231	1405	1467	5.41e-06	46.2
GME3963_g	1.23276	G33-7092-MONOMER	G33-7092	GSVIVT01005195001	superpathway of choline biosynthesis // "choline biosynthesis III" // "phospholipases" // "phosphatidate metabolism, as a signaling molecule"	phospholipase D	33.333	201	117	6	1840	2439	180	364	3.84e-21	103
GME3966_g	1.84994	G37-17349-MONOMER	G37-17349	Potri.005G093700.1	0	4-hydroxybenzoate polyprenyltransferase	51.986	277	129	2	574	1401	130	403	6.02e-89	289
GME3968_g	1.63772	G3M-11337-MONOMER	G3M-11337	PGSC0003DMP400045834	trehalose degradation II (trehalase)	PGSC0003DMP400045834	30.361	471	273	14	163	1536	111	539	2.87e-41	158
GME397_g	1.11922	G34-6580-MONOMER	G34-6580	Phpat.001G044800.1.p	0	malonyl-CoA O-methyltransferase	38.028	284	148	10	1	804	60	331	2.74e-50	171
GME3970_g	1.90741	G3P-7829-MONOMER	G3P-7829	evm.model.supercontig_29.179	0	inositol 2-dehydrogenase	30.544	239	140	12	28	717	3	224	4.64e-16	81.6
GME3973_g	1.79174	GN7V-57717-MONOMER	GN7V-57717	Glyma.03G059800.1.p	0	beta-galactosidase	37.168	113	69	1	451	783	1	113	3.49e-16	79.3
GME3980_g	1.60914	AT1G35250-MONOMER	AT1G35250	AT1G35250	acyl-ACP thioesterase pathway	acyl-lipid thioesterase	46.028	428	223	4	1114	2394	58	478	3.25e-119	377
GME3983_g	1.11123	G30-8887-MONOMER	G30-8887	Bra037953.1-P	iron reduction and absorption	ferric-chelate reductase (NADH)	24.845	322	183	12	724	1596	275	568	2.08e-14	80.9
GME3984_g	1.5842	G34-8537-MONOMER	G34-8537	Phpat.002G097300.1.p	methionine salvage cycle I (bacteria and plants) // "methionine salvage cycle II (plants)" // "<i>S</i>-methyl-5-thio-&alpha;-D-ribose 1-phosphate degradation"	Phpat.002G097300.1.p	37.019	416	231	7	79	1314	62	450	4.1e-81	259
GME3986_g	1.20712	G2T-8257-MONOMER	G2T-8257	MLOC_57855.1	0	MLOC_57855.1	26.961	204	131	8	1105	1692	351	544	1.45e-07	56.6
GME3987_g	1.3872	G3A-6535-MONOMER	G3A-6535	73523	0	glucan 1,3-alpha-glucosidase	29.426	418	231	16	79	1254	26	405	5.18e-28	117
GME3989_g	1.97052	G34-7318-MONOMER	G34-7318	Phpat.013G037500.1.p	0	plasmalogen synthase	26.404	178	111	4	97	621	333	493	5.26e-14	72.4
GME3992_g	1.00666	AT5G42800-MONOMER	AT5G42800	AT5G42800	0	dihydrokaempferol 4-reductase; dihydroflavonol 4-reductase	31.963	219	117	7	25	666	7	198	6.67e-20	94.4
GME3996_g	0.76567	GN7V-63806-MONOMER	GN7V-63806	Glyma.16G056300.1.p	0	ribonucleoside-diphosphate reductase; Glyma.16G056300.1.p	64.65	314	103	3	43	984	26	331	2.46e-142	407
GME3997_g	0.98408	G3P-6424-MONOMER	G3P-6424	evm.model.supercontig_171.12	0	ribonucleoside-diphosphate reductase; evm.model.supercontig_171.12; ribonucleoside-triphosphate reductase	68.657	335	98	3	229	1233	4	331	1.97e-155	443
GME3999_g	1.46545	AT2G44660-MONOMER	AT2G44660	AT2G44660.1	dolichyl-diphosphooligosaccharide biosynthesis	Dol-P-Glc:Glc1Man9GlcNAc2-PP-Dol alpha-1,3-glucosyltransferase	43.825	502	239	13	211	1671	18	491	2.38e-105	337
GME400_g	1.95737	G3A-8769-MONOMER	G3A-8769	80665	0	chaperonin ATPase	39.567	508	287	8	898	2376	20	522	1.04e-94	307
GME4003_g	0.946644	G30-10907-MONOMER	G30-10907	Bra014648.1-P	superpathway of lysine, threonine and methionine biosynthesis II // "homocysteine and cysteine interconversion" // "methionine biosynthesis II"	Bra014648.1-P; cystathionine beta-lyase	32	375	207	12	106	1161	112	461	8.97e-35	139
GME4012_g	1.19343	G34-10419-MONOMER	G34-10419	Phpat.013G012000.1.p	glycerol and glycerophosphodiester degradation // "glycerophosphodiester degradation"	glycerophosphodiester phosphodiesterase	26.518	313	194	7	3385	4299	28	312	5.37e-16	83.2
GME4013_g	1.2384	G37-12920-MONOMER	G37-12920	Potri.016G129100.1	abscisic acid biosynthesis	xanthoxin dehydrogenase	35.577	208	115	5	190	759	86	292	1.3e-29	115
GME4014_g	1.47093	G34-11039-MONOMER	G34-11039	Phpat.004G019100.1.p	0	xenobiotic-transporting ATPase	36.014	286	151	8	1294	2145	1029	1284	9.58e-41	163
GME4015_g	1.56321	G3F-7157-MONOMER	G3F-7157	Solyc06g083230.2.1	tetrahydrofolate biosynthesis II // "6-hydroxymethyl-dihydropterin diphosphate biosynthesis I"	GTP cyclohydrolase I	41.053	95	45	1	340	591	35	129	1.52e-14	73.6
GME4019_g	2.70615	G2Z-10835-MONOMER	G2Z-10835	cassava4.1_025763m	phospholipid biosynthesis II // "cardiolipin and phosphatidylethanolamine biosynthesis (<i>Xanthomonas</i>)" // "phosphatidylethanolamine biosynthesis I"	phosphatidylserine decarboxylase	29.949	197	131	2	601	1191	238	427	4.85e-23	102
GME4022_g	1.27434	G3A-6028-MONOMER	G3A-6028	234236	tetrahydrofolate biosynthesis II // "folate polyglutamylation"	tetrahydrofolate synthase	38.247	502	251	13	4	1452	7	468	9.07e-91	286
GME4023_g	1.36726	G3N-13729-MONOMER	G3N-13729	EMT32271	0	3,5-dimethoxyphenol O-methyltransferase; 3,5-dihydroxyanisole O-methyltransferase	22.685	216	146	5	277	864	504	718	2.52e-07	56.2
GME4025_g	2.25479	G34-5589-MONOMER	G34-5589	Phpat.1Z001300.1.p	valine degradation I	1,3-propanediol dehydrogenase; 3-hydroxyisobutyrate dehydrogenase	26.41	390	235	11	100	1263	7	346	2.5e-26	111
GME4026_g	0.923809	GIO2-4143-MONOMER	GIO2-4143	#N/A	#N/A		48.399	281	101	6	43	828	35	290	2.52e-79	244
GME4027_g	2.28395	G30-15684-MONOMER	G30-15684	Bra013770.1-P	phospholipid biosynthesis II // "phosphatidylglycerol biosynthesis II (non-plastidic)" // "CDP-diacylglycerol biosynthesis I" // "triacylglycerol biosynthesis"	1-acylglycerol-3-phosphate O-acyltransferase	29.252	147	93	5	88	522	104	241	1.12e-06	51.6
GME4028_g	2.25224	CHLREDRAFT_193762-MONOMER	CHLREDRAFT_193762	#N/A	#N/A		34.513	113	57	6	91	405	48	151	1.03e-08	52.8
GME4029_g	1.29792	G3M-7216-MONOMER	G3M-7216	PGSC0003DMP400014302	0	2-hydroxyglutarate dehydrogenase	37.245	392	194	13	148	1266	65	423	1.22e-68	226
GME4030_g	1.55424	GN7V-66101-MONOMER	GN7V-66101	Glyma.05G246300.1.p	0	amidase; Glyma.05G246300.1.p	33.929	112	70	1	157	492	466	573	4.3e-12	69.3
GME4032_g	1.7051	GN7F-32714-MONOMER	GN7F-32714	LOC_Os03g05740.1	0	heterotrimeric G-protein GTPase; LOC_Os03g05740.1	47.328	131	67	2	61	450	32	161	3.35e-39	140
GME4039_g	1.52419	G3P-6278-MONOMER	G3P-6278	evm.model.supercontig_706.4	jasmonic acid biosynthesis	evm.model.supercontig_706.4	23.123	333	205	9	103	1023	57	364	2.46e-08	60.1
GME404_g	0.721067	G34-7487-MONOMER	G34-7487	Phpat.025G049900.1.p	0	Phpat.025G049900.1.p	29.056	413	238	14	130	1272	151	540	4.63e-27	115
GME4045_g	1.12021	G30-14118-MONOMER	G30-14118	Bra021999.1-P	molybdenum cofactor biosynthesis	Bra021999.1-P	44.412	689	322	15	7	1968	12	674	2.41e-157	472
GME405_g	1.69995	G3C-7625-MONOMER	G3C-7625	Sobic.004G338000.1.p	gluconeogenesis I	phosphoenolpyruvate carboxykinase (ATP)	32.13	277	171	4	49	855	7	274	1.22e-34	132
GME4050_g	1.3209	G34-9895-MONOMER	G34-9895	#N/A	#N/A		34.653	101	58	3	31	333	449	541	1.74e-07	55.5
GME4053_g	0.950856	GDQC-105422-MONOMER	GDQC-105422	#N/A	#N/A		33.597	253	138	8	280	951	132	383	7.25e-28	123
GME4054_g	1.82282	GN7V-40596-MONOMER	GN7V-40596	Glyma.06G291600.1.p	superpathway of pyrimidine deoxyribonucleotides <i>de novo</i> biosynthesis // "superpathway of pyrimidine ribonucleotides <i>de novo</i> biosynthesis" // "UMP biosynthesis"	dihydroorotase	35.904	376	184	15	22	1086	64	403	2.01e-52	181
GME4057_g	0.872552	G3G-10290-MONOMER	G3G-10290	TRIUR3_14664-P1	0	H+-exporting ATPase	25.628	199	143	2	2728	3324	2	195	9.92e-11	68.9
GME4058_g	0.998782	G3F-13769-MONOMER	G3F-13769	Solyc10g078240.1.1	chlorogenic acid biosynthesis II // "chlorogenic acid biosynthesis I" // "phenylpropanoid biosynthesis"	5-O-(4-coumaroyl)-D-quinate 3'-monooxygenase	28.151	476	294	18	52	1413	3	452	3.04e-45	168
GME4059_g	#N/A	EG10904-MONOMER	EG10904	#N/A	#N/A		30.496	141	89	3	229	651	10	141	1.51e-08	54.7
GME406_g	0.973057	MONOMER-17912	G-15549	MTPSL22	(3<i>E</i>)-4,8-dimethylnona-1,3,7-triene biosynthesis // "linalool biosynthesis II"	(+)-linalool synthase; (3S)-nerolidol synthase	28.333	180	121	4	49	576	156	331	9.21e-09	56.2
GME4063_g	0.803816	G3P-5986-MONOMER	G3P-5986	evm.model.supercontig_160.18	0	endo-1,4-beta-xylanase	26.038	265	143	10	154	822	433	686	3.91e-13	72.4
GME4068_g	1.71045	GN7V-46463-MONOMER	GN7V-46463	Glyma.15G129100.1.p	hispidol biosynthesis	peroxidase; Glyma.15G129100.1.p	26.744	172	97	7	1	468	231	389	1.41e-07	54.7
GME4069_g	0.647835	G34-7359-MONOMER	G34-7359	Phpat.004G033900.1.p	0	prostaglandin-F synthase	50.193	259	123	4	1	768	109	364	1.22e-86	264
GME4075_g	1.91538	G3C-7402-MONOMER	G3C-7402	Sobic.004G299500.1.p	0	Sobic.004G299500.1.p	26.948	616	358	23	592	2319	72	635	1.29e-28	125
GME4078_g	1.69012	G37-11638-MONOMER	G37-11638	Potri.008G181600.1	very long chain fatty acid biosynthesis II // "very long chain fatty acid biosynthesis I"	Potri.008G181600.1	28.47	281	184	9	76	903	34	302	1.36e-20	92.4
GME4080_g	1.56318	G3E-15851-MONOMER	G3E-15851	Pavir.Ib02833.1.p	0	8-amino-7-oxononanoate synthase	27.419	372	234	10	109	1173	82	434	2.06e-27	115
GME4086_g	0.644507	G3A-8847-MONOMER	G3A-8847	92159	0	8-amino-7-oxononanoate synthase	26.65	394	228	14	118	1263	113	457	7.83e-22	101
GME4089_g	0.982182	G3C-6511-MONOMER	G3C-6511	Sobic.008G057500.1.p	benzoate biosynthesis III (CoA-dependent, non-&beta;-oxidative)	aldehyde dehydrogenase [NAD(P)+]	40.724	442	256	4	61	1377	18	456	3.42e-91	288
GME4096_g	1.7973	G37-15319-MONOMER	G37-15319	Potri.019G018100.1	gluconeogenesis I	phosphoenolpyruvate carboxykinase (ATP)	29.739	306	158	7	301	1203	8	261	2.02e-34	133
GME4102_g	0.176531	G37-10952-MONOMER	G37-10952	Potri.003G128700.1	very long chain fatty acid biosynthesis II // "very long chain fatty acid biosynthesis I"	Potri.003G128700.1	30.53	321	197	11	43	987	12	312	1.21e-33	128
GME4103_g	1.94169	G34-10895-MONOMER	G34-10895	Phpat.010G082000.1.p	0	peroxiredoxin	50	194	81	4	862	1419	32	217	9.84e-57	189
GME4104_g	1.81906	G30-13192-MONOMER	G30-13192	Bra037183.1-P	0	alpha-mannosidase	45.217	115	58	4	316	654	1001	1112	4.05e-20	91.3
GME4106_g	2.67296	G3N-13084-MONOMER	G3N-13084	EMT09311	0	EMT09311	41.856	485	217	5	31	1293	2	485	1.72e-106	326
GME4108_g	1.83262	G30-13192-MONOMER	G30-13192	Bra037183.1-P	0	alpha-mannosidase	34.066	91	55	2	472	738	1013	1100	9.49e-06	49.3
GME4109_g	1.56669	G37-15360-MONOMER	G37-15360	Potri.001G469700.1	stachyose degradation	alpha-galactosidase	35.986	289	111	7	526	1386	130	346	7.42e-29	119
GME4116_g	1.22285	G3F-9513-MONOMER	G3F-9513	Solyc03g033470.2.1	0	calmodulin-lysine N-methyltransferase	34.815	135	80	6	250	630	122	256	5.66e-13	69.3
GME4117_g	1.41744	G2Z-10242-MONOMER	G2Z-10242	cassava4.1_005859m	superpathway of leucine, valine, and isoleucine biosynthesis // "leucine biosynthesis"	3-isopropylmalate dehydratase; cassava4.1_005859m	32.45	453	222	12	40	1335	120	509	2.24e-51	188
GME4126_g	1.65249	G34-5892-MONOMER	G34-5892	Phpat.008G060100.1.p	superpathay of heme biosynthesis from glutamate // "chlorophyllide <i>a</i> biosynthesis I (aerobic, light-dependent)" // "heme biosynthesis I (aerobic)" // "chlorophyllide <i>a</i> biosynthesis III (aerobic, light independent)"	uroporphyrinogen decarboxylase	39.205	352	193	9	28	1074	71	404	2.19e-72	233
GME4127_g	1.87653	GN7F-24479-MONOMER	GN7F-24479	LOC_Os05g44910.1	phospholipid biosynthesis II // "cardiolipin biosynthesis II" // "phosphatidylglycerol biosynthesis I (plastidic)" // "phosphatidylglycerol biosynthesis II (non-plastidic)"	phosphatidylglycerophosphatase	33.058	121	77	2	649	999	90	210	3.91e-10	64.3
GME4128_g	0.927523	G3P-8172-MONOMER	G3P-8172	evm.model.supercontig_75.17	1,3,5-trimethoxybenzene biosynthesis	3,5-dimethoxyphenol O-methyltransferase; 3,5-dihydroxyanisole O-methyltransferase	30.058	173	93	6	838	1296	55	219	7.06e-06	51.2
GME4132_g	1.01291	G3A-6451-MONOMER	G3A-6451	442454	dolichyl-diphosphooligosaccharide biosynthesis	Dol-P-Man:Man8GlcNAc2-PP-Dol alpha-1,2-mannosyltransferase; Dol-P-Man:Man6GlcNAc2-PP-Dol alpha-1,2-mannosyltransferase	24.715	526	297	13	2716	4266	924	1359	8.93e-24	111
GME4139_g	1.34265	GIO2-1499-MONOMER	GIO2-1499	Cre06.g301600.t1.1	0	mannosyl-oligosaccharide 1,2-alpha-mannosidase	38.994	318	152	9	4	846	301	613	8.92e-48	184
GME414_g	2.16705	G2T-8787-MONOMER	G2T-8787	MLOC_70374.1	superpathway of choline biosynthesis // "choline biosynthesis III" // "phospholipases" // "phosphatidate metabolism, as a signaling molecule"	phospholipase D	33.065	124	57	4	478	771	154	277	6.93e-06	51.2
GME4140_g	1.81123	GSP-5737-MONOMER	GSP-5737	Spipo1G0085700	adenine and adenosine salvage II	adenine phosphoribosyltransferase	44.444	171	86	2	31	540	17	179	4.89e-44	145
GME4142_g	2.17197	G3A-9036-MONOMER	G3A-9036	234869	superpathway of geranylgeranyldiphosphate biosynthesis I (via mevalonate) // "lysine degradation II" // "mevalonate pathway I"	acetyl-CoA C-acetyltransferase	52.674	374	170	4	73	1176	21	393	3.85e-98	301
GME416_g	1.82331	GIO2-1750-MONOMER	GIO2-1750	Cre03.g145127.t1.1	0	dynein ATPase	29.947	187	115	9	457	996	8	185	7.91e-10	65.9
GME4167_g	1.27409	EG10913-MONOMER	EG10913	#N/A	#N/A		45.902	61	33	0	118	300	41	101	2.83e-13	62
GME417_g	1.77773	G3N-12205-MONOMER	G3N-12205	EMT26203	0	adenylylsulfatase	46.667	75	32	2	13	237	28	94	1.1e-11	68.2
GME4171_g	1.88458	G3C-7625-MONOMER	G3C-7625	Sobic.004G338000.1.p	gluconeogenesis I	phosphoenolpyruvate carboxykinase (ATP)	31.707	287	157	7	946	1782	19	274	5.16e-33	130
GME4181_g	1.47502	G3A-6884-MONOMER	G3A-6884	417560	0	xenobiotic-transporting ATPase	41.026	78	45	1	736	969	1403	1479	3.34e-06	52
GME4187_g	1.6435	G3N-13240-MONOMER	G3N-13240	EMT30161	callose biosynthesis	1,3-beta-glucan synthase	26.966	267	129	8	1234	2007	196	405	1.64e-19	95.9
GME4188_g	0.357434	GN7F-21010-MONOMER	GN7F-21010	LOC_Os02g30060.1	<i>cis</i>-vaccenate biosynthesis // "palmitate biosynthesis II (bacteria and plants)" // "superpathway of fatty acid biosynthesis II (plant)" // "stearate biosynthesis II (bacteria and plants)" // "fatty acid elongation -- saturated"	fatty-acyl-CoA synthase	29.167	264	146	8	100	876	85	312	1.42e-17	83.2
GME4194_g	1.4135	G30-13266-MONOMER	G30-13266	Bra034848.1-P	cytokinins 9-<i>N</i>-glucoside biosynthesis // "cytokinins 7-<i>N</i>-glucoside biosynthesis"	cytokinin 7-beta-glucosyltransferase; Bra034848.1-P	24.699	166	118	5	262	753	551	711	3.27e-06	51.2
GME42_g	1.8884	GN7V-55577-MONOMER	GN7V-55577	Glyma.03G251400.1.p	gluconeogenesis I	phosphoenolpyruvate carboxykinase (ATP)	26.126	333	161	10	595	1572	12	266	4.26e-15	77.8
GME420_g	1.92179	AT1G35250-MONOMER	AT1G35250	AT1G35250	acyl-ACP thioesterase pathway	acyl-lipid thioesterase	31.536	371	221	10	190	1269	99	447	1.37e-49	178
GME4200_g	-1.16032	G3G-10290-MONOMER	G3G-10290	TRIUR3_14664-P1	0	H+-exporting ATPase	25	196	138	3	2914	3474	2	197	1.06e-09	65.5
GME4205_g	1.96511	G3N-8354-MONOMER	G3N-8354	EMT23188	ethylene biosynthesis I (plants)	aminocyclopropanecarboxylate oxidase	28.839	267	167	10	121	885	41	296	3.56e-21	94.7
GME4209_g	2.25977	G3F-10888-MONOMER	G3F-10888	Solyc12g013780.1.1	gibberellin biosynthesis I (non C-3, non C-13 hydroxylation) // "gibberellin biosynthesis III (early C-13 hydroxylation)"	Solyc12g013780.1.1; gibberellin-44 dioxygenase	30.034	293	178	10	34	894	46	317	1.09e-24	105
GME4210_g	0.0135905	G30-16427-MONOMER	G30-16427	Bra012691.1-P	ethylene biosynthesis I (plants)	aminocyclopropanecarboxylate oxidase	29.126	309	178	16	121	999	27	310	2.15e-22	97.8
GME4211_g	-0.212445	G33-8738-MONOMER	G33-8738	GSVIVT01022069001	ethylene biosynthesis I (plants)	aminocyclopropanecarboxylate oxidase	29.333	300	172	12	37	855	4	290	5.21e-23	99.8
GME4212_g	0.598055	G30-9105-MONOMER	G30-9105	Bra021081.1-P	ethylene biosynthesis I (plants)	aminocyclopropanecarboxylate oxidase	27.052	329	199	13	58	1002	5	306	8.38e-19	87.8
GME4213_g	-0.261721	G3N-13543-MONOMER	G3N-13543	EMT24263	0	codeine 3-O-demethylase	29.967	307	185	13	91	999	79	359	1.09e-19	91.3
GME422_g	1.2821	G37-14249-MONOMER	G37-14249	Potri.006G138000.1	<i>cis</i>-vaccenate biosynthesis // "superpathway of fatty acid biosynthesis II (plant)" // "stearate biosynthesis II (bacteria and plants)" // "octanoyl-ACP biosynthesis (mitochondria, yeast)"	fatty-acyl-CoA synthase; beta-ketoacyl-acyl-carrier-protein synthase II; beta-ketoacyl-acyl-carrier-protein synthase I	29.444	180	109	5	10525	11064	377	538	1.33e-08	63.2
GME4223_g	-0.172667	AT4G33810-MONOMER	AT4G33810	AT4G33810.1	0	endo-1,4-beta-xylanase	33.333	150	91	3	262	705	192	334	1.68e-19	92
GME4224_g	2.2041	G34-8175-MONOMER	G34-8175	Phpat.014G104700.1.p	purine nucleotides degradation I (plants) // "superpathway of purine nucleotides <i>de novo</i> biosynthesis I" // "adenosine nucleotides degradation I" // "guanosine ribonucleotides <i>de novo</i> biosynthesis"	IMP dehydrogenase	48.276	522	236	4	70	1626	11	501	2.48e-154	452
GME4226_g	1.73999	G30-11907-MONOMER	G30-11907	Bra027370.1-P	0	(S)-2-hydroxy-acid oxidase	49.254	67	31	1	1282	1473	22	88	3.19e-10	65.1
GME4227_g	1.04303	AT4G33810-MONOMER	AT4G33810	AT4G33810.1	0	endo-1,4-beta-xylanase	38.519	135	67	4	388	774	206	330	4.4e-22	99.8
GME4229_g	1.27784	G3F-14154-MONOMER	G3F-14154	Solyc00g126430.1.1	methionine salvage cycle III (animals) // "<i>S</i>-methyl-5'-thioadenosine degradation II"	S-methyl-5'-thioadenosine phosphorylase	46.559	247	117	5	31	771	6	237	8.66e-64	204
GME4235_g	2.39532	G33-10453-MONOMER	G33-10453	GSVIVT01032211001	UDP-<i>N</i>-acetyl-D-glucosamine biosynthesis II	glutamine-fructose-6-phosphate transaminase (isomerizing)	46.588	762	340	12	1	2094	1	759	0	676
GME4246_g	#N/A	G3G-8315-MONOMER	G3G-8315	TRIUR3_34889-P1	glycerol and glycerophosphodiester degradation // "glycerophosphodiester degradation"	glycerophosphodiester phosphodiesterase	21.649	291	201	7	601	1467	749	1014	3.1e-11	68.2
GME4249_g	2.03055	G3B-12261-MONOMER	G3B-12261	#N/A	#N/A		47.143	140	68	2	19	426	11	148	1.08e-37	134
GME4250_g	0.62579	G3P-5361-MONOMER	G3P-5361	evm.model.supercontig_114.37	0	glutathione transferase	24.878	205	132	6	25	624	21	208	1.28e-07	53.1
GME4254_g	0.330009	G3F-7425-MONOMER	G3F-7425	Solyc04g009910.2.1	gluconeogenesis I	phosphoenolpyruvate carboxykinase (ATP)	25.649	308	164	11	559	1440	9	265	5.94e-17	84.7
GME4255_g	1.94198	G3A-10008-MONOMER	G3A-10008	170018	farnesylcysteine salvage pathway	prenylcysteine oxidase; farnesylcysteine lyase	30.508	472	273	18	250	1635	52	478	8.21e-42	158
GME4263_g	0.476953	G3M-12290-MONOMER	G3M-12290	PGSC0003DMP400003107	L-ascorbate degradation V // "ascorbate glutathione cycle"	L-ascorbate peroxidase	27.917	240	136	8	193	894	37	245	3.42e-15	76.6
GME4267_g	1.95384	G34-9070-MONOMER	G34-9070	Phpat.1Z060600.1.p	0	Phpat.1Z060600.1.p	26.959	319	169	12	25	975	3	259	1.44e-11	66.2
GME4268_g	1.52694	G3A-6884-MONOMER	G3A-6884	417560	0	xenobiotic-transporting ATPase	34.177	79	52	0	1300	1536	1405	1483	5.21e-06	52
GME4271_g	2.44972	G3B-9263-MONOMER	G3B-9263	Si026272m	dhurrin degradation	hydroxymandelonitrile lyase	29.691	421	251	15	250	1443	69	467	1.02e-37	146
GME4277_g	0.720114	G3F-7598-MONOMER	G3F-7598	Solyc07g055350.2.1	0	11alpha,30-dihydroxy-beta-amyrin dehydrogenase; 11-oxo-beta-amyrin 30-monooxygenase; beta-amyrin 30-monooxygenase; glycyrrhetaldehyde 30-monooxygenase; 11-oxo-beta-amyrin 30-oxidase; 30-hydroxy-11-oxo-beta-amyrin dehydrogenase	26.039	457	280	15	151	1485	83	493	4.6e-29	122
GME4279_g	3.48259	G33-8708-MONOMER	G33-8708	GSVIVT01025431001	0	glucan endo-1,3-beta-D-glucosidase	56.643	143	62	0	10	438	385	527	1.31e-56	186
GME4282_g	1.30482	G2U-10102-MONOMER	G2U-10102	Bradi4g00670.1.p	0	soluble epoxide hydrolase	28.875	329	159	10	64	1050	35	288	3.26e-21	96.7
GME4286_g	2.98621	G3A-8305-MONOMER	G3A-8305	75086	0	xyloglucan:xyloglucosyl transferase	30.303	165	102	4	358	834	39	196	8.17e-15	74.7
GME429_g	0.894889	GIO2-4957-MONOMER	GIO2-4957	Cre11.g467687.t1.1	0	Cre11.g467687.t1.1	39.583	96	53	3	31	306	37	131	1.97e-06	51.2
GME4291_g	1.27323	GN7F-27294-MONOMER	GN7F-27294	#N/A	#N/A		35.075	134	75	5	22	399	63	192	5.33e-10	57.8
GME4294_g	0.818079	GIO2-3375-MONOMER	GIO2-3375	Cre17.g711200.t1.2	gluconeogenesis III	sugar-terminal-phosphatase	30.38	158	107	2	514	981	121	277	2.92e-14	74.3
GME4302_g	1.85694	AT1G35250-MONOMER	AT1G35250	AT1G35250	acyl-ACP thioesterase pathway	acyl-lipid thioesterase	31.016	374	243	6	130	1212	101	472	2.47e-54	192
GME4307_g	1.04245	G30-14707-MONOMER	G30-14707	Bra040186.1-P	gluconeogenesis I	phosphoenolpyruvate carboxykinase (ATP)	51.111	45	22	0	904	1038	117	161	7.38e-06	50.8
GME4312_g	1.80402	G34-9767-MONOMER	G34-9767	Phpat.1Z020700.1.p	proline degradation // "arginine degradation I (arginase pathway)"	Phpat.1Z020700.1.p; 1-pyrroline-5-carboxylate dehydrogenase	32.381	525	333	11	52	1608	7	515	2.6e-71	239
GME4319_g	1.76524	G3A-8769-MONOMER	G3A-8769	80665	0	chaperonin ATPase	32.258	527	342	8	13	1572	4	522	1.02e-86	279
GME4320_g	1.77399	G3A-9674-MONOMER	G3A-9674	#N/A	#N/A	81011	27.612	268	167	9	139	936	56	298	3.02e-11	65.5
GME4324_g	2.14798	G2U-7746-MONOMER	G2U-7746	Bradi1g64110.1.p	0	monosaccharide-transporting ATPase; Transport of alpha-D-galactofuranose; Transport of beta-D-galactofuranose	46.86	207	96	4	70	657	23	226	8.35e-34	134
GME4332_g	1.27877	G3N-9495-MONOMER	G3N-9495	EMT17629	0	lysophospholipase	39.437	213	115	4	70	705	10	209	6.63e-41	141
GME4333_g	1.00504	GIO2-1611-MONOMER	GIO2-1611	#N/A	#N/A		25.604	207	108	4	322	888	170	348	1.04e-09	61.6
GME4334_g	1.24133	G2Z-12865-MONOMER	G2Z-12865	cassava4.1_011102m	0	malonyl-CoA O-methyltransferase	44.275	262	134	4	112	882	44	298	8.03e-64	207
GME4342_g	1.75604	GDQC-111799-MONOMER	GDQC-111799	#N/A	#N/A		44.186	129	70	2	2059	2445	769	895	1.07e-16	87.4
GME4343_g	2.03158	G30-14952-MONOMER	G30-14952	Bra006561.1-P	0	myosin ATPase	27.474	677	387	15	100	2121	78	653	2.85e-61	234
GME4344_g	0.145321	G3B-9002-MONOMER	G3B-9002	Si029489m	0	flavin-containing monooxygenase	30.204	245	128	12	43	693	9	238	2.35e-10	65.1
GME4345_g	1.45215	HS03025-MONOMER	HS03025	MINPP1	0	inositol hexakisphosphate 4-phosphatase; inositol-1,4,5,6-tetrakisphosphate 6-phosphatase; 2,3-bisphosphoglycerate 3-phosphatase; inositol-1,3,4,5,6-pentakisphosphate 3-phosphatase; inositol hexakisphosphate 6-phosphatase; inositol hexakisphosphate 2-phosphatase; inositol polyphosphate phosphatase; inositol hexakisphosphate 5-phosphatase; inositol-1,3,4,5-tetrakisphosphate 3-phosphatase; inositol…	19.767	172	118	4	679	1170	288	447	7.26e-08	56.6
GME4347_g	3.4303	GIO2-2923-MONOMER	GIO2-2923	#N/A	#N/A		37.671	292	151	5	406	1272	578	841	3.98e-17	86.3
GME4349_g	0.794178	G3A-7293-MONOMER	G3A-7293	151789	pyridine nucleotide cycling (plants)	NAD+ diphosphatase; 151789	38.596	228	115	7	106	777	17	223	7.64e-35	128
GME435_g	1.71846	G3G-8826-MONOMER	G3G-8826	TRIUR3_31026-P1	triacylglycerol degradation	triacylglycerol lipase	25.076	331	205	10	1231	2157	143	452	1.76e-13	76.6
GME4353_g	1.74862	GN7V-56528-MONOMER	GN7V-56528	Glyma.13G220000.1.p	0	xenobiotic-transporting ATPase	34.133	1125	658	26	1537	4806	398	1474	9.37e-149	499
GME4354_g	0.638629	G34-7766-MONOMER	G34-7766	Phpat.012G044800.1.p	0	xenobiotic-transporting ATPase	30.152	1383	774	35	316	4248	225	1487	3.34e-142	479
GME4355_g	1.06171	G2Z-12634-MONOMER	G2Z-12634	cassava4.1_023437m	&omega;- hydroxylation of laurate	cassava4.1_023437m	31.174	247	150	7	808	1542	255	483	3.13e-26	114
GME4362_g	1.69765	G3B-9263-MONOMER	G3B-9263	Si026272m	dhurrin degradation	hydroxymandelonitrile lyase	26.389	432	271	13	217	1443	65	472	6.74e-37	144
GME4363_g	1.65723	GN7V-63304-MONOMER	GN7V-63304	Glyma.15G054700.1.p	chorismate biosynthesis I // "3-dehydroquinate biosynthesis I"	3-deoxy-7-phosphoheptulonate synthase	41.736	484	243	6	13	1440	42	494	4.97e-126	383
GME4369_g	1.27256	G3M-8226-MONOMER	G3M-8226	PGSC0003DMP400020988	0	chitinase	29.851	268	174	7	463	1239	27	289	1.2e-20	96.3
GME4372_g	1.56906	GN7V-49336-MONOMER	GN7V-49336	Glyma.08G163700.1.p	GABA shunt // "glutamate degradation IV" // "4-aminobutyrate degradation IV" // "4-aminobutyrate degradation"	succinate-semialdehyde dehydrogenase (NAD+)	31.298	524	297	13	10	1548	59	530	3.34e-56	198
GME4377_g	1.30233	G2T-7569-MONOMER	G2T-7569	MLOC_60849.2	cyanidin 3,7-diglucoside polyacylation biosynthesis // "violdelphin biosynthesis"	cyanidin 3-O-glucoside-7-O-(6-O-(4-O-(glucosyl)-oxybenzoyl)-glucoside) acyltransferase; cyanidin 3,7-diglucoside acyltransferase; delphinidin3-rutinoside 7-glucoside acyltransferase; delphinidin 3-O-rutinoside-7-O-(6-O-(4-O-(glucosyl)-oxybenzoyl)-glucoside acyltransferase	24.75	400	256	11	262	1398	66	441	2.96e-36	141
GME4382_g	1.38143	G30-10431-MONOMER	G30-10431	Bra014911.1-P	0	primary-amine oxidase	40.952	315	156	7	385	1326	398	683	1.52e-72	244
GME4383_g	1.85174	GDQC-2949-MONOMER	GDQC-2949	#N/A	#N/A		60	330	119	2	313	1302	89	405	2.08e-144	419
GME4391_g	1.18547	AT4G33670-MONOMER	AT4G33670	AT4G33670.1	L-ascorbate biosynthesis I (L-galactose pathway)	L-galactose dehydrogenase	38.006	321	143	12	184	1134	33	301	6.3e-51	175
GME4392_g	0.222075	G34-7965-MONOMER	G34-7965	Phpat.1Z031500.1.p	purine nucleotides degradation I (plants) // "superpathway of guanosine nucleotides degradation (plants)" // "guanosine nucleotides degradation II"	guanine deaminase	30.851	94	52	2	232	513	31	111	2.15e-06	48.1
GME4393_g	2.33104	G34-9760-MONOMER	G34-9760	Phpat.019G042800.1.p	0	amidase	34.109	129	85	0	1114	1500	467	595	9.22e-12	70.1
GME4395_g	2.17935	G3B-6658-MONOMER	G3B-6658	Si001129m	0	hexokinase	34.972	529	256	15	52	1617	48	495	5.98e-78	256
GME4397_g	1.88403	G3B-12261-MONOMER	G3B-12261	#N/A	#N/A		35.664	143	83	4	40	456	9	146	7.21e-16	75.9
GME4398_g	1.02032	GQT-4109-MONOMER	GQT-4109	AT1G78010.1	0	AT1G78010.1	32.787	488	287	14	139	1536	93	561	2.61e-57	201
GME4400_g	1.69252	GIO2-4582-MONOMER	GIO2-4582	#N/A	#N/A		29.932	147	87	2	178	606	63	197	1.03e-14	74.7
GME4409_g	1.28297	G3P-5266-MONOMER	G3P-5266	evm.model.supercontig_5.48	cutin biosynthesis // "suberin monomers biosynthesis"	oleate omega-hydroxylase; evm.model.supercontig_5.48	25.872	344	195	13	481	1452	177	480	1.83e-10	65.5
GME441_g	3.21967	GIO2-4033-MONOMER	GIO2-4033	#N/A	#N/A		53	200	83	3	13	597	29	222	2.42e-69	213
GME4416_g	1.79098	GSP-4373-MONOMER	GSP-4373	Spipo0G0135900	fatty acid beta-oxidation V (unsaturated, odd number, di-isomerase-dependent)	Spipo0G0135900	30.769	234	151	5	46	726	13	242	7.11e-13	69.7
GME4417_g	1.26123	GIO2-3311-MONOMER	GIO2-3311	Cre13.g574800.t1.2	0	cytochrome-b5 reductase	46.316	95	45	3	352	627	57	148	1.63e-16	80.5
GME4426_g	1.79501	G33-9385-MONOMER	G33-9385	GSVIVT01008456001	0	polar-amino-acid-transporting ATPase	30.124	727	400	18	547	2598	43	704	2.27e-85	289
GME4429_g	1.4547	MONOMER-18726	G-27199	tdiD	0	L-tryptophan:phenylpyruvate aminotransferase	38.17	448	241	6	37	1374	16	429	3.83e-99	306
GME4435_g	1.58442	GQT-3077-MONOMER	GQT-3077	AT5G58290.1	0	proteasome ATPase	48.158	380	185	3	175	1311	33	401	9.71e-134	392
GME4440_g	0.466054	MONOMER-18726	G-27199	tdiD	0	L-tryptophan:phenylpyruvate aminotransferase	45.185	405	212	4	142	1350	29	425	3.76e-115	347
GME4442_g	1.4517	G37-16440-MONOMER	G37-16440	Potri.013G046100.1	gluconeogenesis I	phosphoenolpyruvate carboxykinase (ATP)	23.497	366	178	12	148	1239	4	269	3.38e-17	84.7
GME4465_g	1.00257	GIO2-3089-MONOMER	GIO2-3089	Cre13.g582201.t1.1	superpathway of thiamin diphosphate biosynthesis III (eukaryotes) // "thiamin diphosphate biosynthesis IV (eukaryotes)" // "thiamin salvage III"	thiamine diphosphokinase	36.986	292	146	10	136	999	34	291	2.03e-40	145
GME447_g	2.45452	G37-11371-MONOMER	G37-11371	Potri.015G100600.1	0	chitinase	26.776	183	109	7	73	576	54	226	1.99e-06	50.8
GME4475_g	-0.176329	G3E-20834-MONOMER	G3E-20834	Pavir.Ia04167.1.p	0	glucuronosyltransferase	34.132	167	96	5	259	759	320	472	9.38e-19	89.4
GME4477_g	1.33849	GDQC-106875-MONOMER	GDQC-106875	#N/A	#N/A		25.153	326	213	6	91	1017	16	327	4.87e-19	88.6
GME4478_g	0.4452	MONOMER-11841	G-9201	ARO8	0	L-tryptophan:2-oxoglutarate aminotransferase; L-phenylalanine:2-oxoglutarate aminotransferase; L-phenylalanine:2-oxo-4-methylthiobutanoate aminotransferase; L-tyrosine:2-oxoglutarate aminotransferase	31.064	470	241	8	460	1824	95	496	4.97e-72	242
GME4482_g	1.95077	G37-10290-MONOMER	G37-10290	Potri.012G098300.1	superpathway of leucine, valine, and isoleucine biosynthesis // "valine biosynthesis"	acetolactate synthase	43	600	300	9	313	2070	87	658	4.92e-155	465
GME4484_g	1.74059	AT4G15940-MONOMER	AT4G15940	AT4G15940.1	0	acylpyruvate hydrolase	58.278	151	62	1	16	465	9	159	1.33e-57	181
GME4486_g	1.28326	G34-5526-MONOMER	G34-5526	Phpat.004G023900.1.p	alanine biosynthesis III // "molybdenum cofactor biosynthesis"	Phpat.004G023900.1.p; tRNA sulfurtransferase; cysteine desulfurase	41.176	323	158	7	88	1008	69	375	1.04e-68	242
GME4487_g	1.69456	G33-10865-MONOMER	G33-10865	GSVIVT01027570001	photorespiration	glyoxylate reductase (NADP+); hydroxypyruvate reductase	26.761	284	170	6	511	1257	217	497	1.23e-15	85.5
GME4492_g	1.31042	G2T-5200-MONOMER	G2T-5200	MLOC_44661.1	triacylglycerol degradation	triacylglycerol lipase	25.705	319	194	12	1	849	1	312	3.02e-11	65.9
GME4494_g	1.27608	GSP-7024-MONOMER	GSP-7024	Spipo9G0040200	0	glutathione transferase	28.992	238	137	6	1468	2145	572	789	1.36e-20	100
GME45_g	1.82767	G2U-6199-MONOMER	G2U-6199	Bradi2g16035.1.p	unsaturated, even numbered fatty acid &beta;-oxidation // "fatty acid beta-oxidation V (unsaturated, odd number, di-isomerase-dependent)"	dodecenoyl-CoA Delta-isomerase	35.393	178	107	5	250	771	60	233	2.52e-22	94.7
GME450_g	1.35879	G3A-7512-MONOMER	G3A-7512	166180	0	Ca2+-transporting ATPase	33.223	903	485	22	481	2967	12	870	1.91e-126	414
GME4500_g	1.26996	G3O-30192-MONOMER	G3O-30192	YND1	0	thiamine diphosphate phosphatase; ATP phosphatase; nucleoside triphosphate phosphatase; UTP phosphatase; ADP phosphatase; CTP diphosphatase	35.167	509	257	13	43	1527	9	458	1.03e-98	320
GME4504_g	1.62932	G3E-16613-MONOMER	G3E-16613	Pavir.J38448.1.p	spermine and spermidine degradation II	N8-acetylspermidine oxidase (propane-1,3-diamine-forming); polyamine oxidase (propane-1,3-diamine-forming)	28.571	217	114	7	1549	2124	75	275	5.82e-08	58.2
GME4505_g	1.71699	G3G-8947-MONOMER	G3G-8947	#N/A	#N/A		32.927	164	94	5	10	462	1	161	7.21e-19	80.1
GME4507_g	1.15936	G34-6742-MONOMER	G34-6742	Phpat.014G004600.1.p	phospholipid biosynthesis II // "cardiolipin biosynthesis II" // "phosphatidylglycerol biosynthesis I (plastidic)" // "phosphatidylglycerol biosynthesis II (non-plastidic)"	CDP-diacylglycerol-glycerol-3-phosphate 3-phosphatidyltransferase	29.688	384	191	9	1	1131	193	504	5.7e-39	148
GME4510_g	1.26547	GN7V-59842-MONOMER	GN7V-59842	Glyma.19G209400.1.p	coenzyme A biosynthesis I	dephospho-CoA kinase	45	200	110	0	106	705	3	202	9.74e-57	183
GME4516_g	1.23575	G3E-21806-MONOMER	G3E-21806	Pavir.J33022.1.p	triacylglycerol degradation	triacylglycerol lipase	24.865	185	99	5	337	771	110	294	1.14e-07	53.9
GME452_g	1.08227	GIO2-2347-MONOMER	GIO2-2347	Cre08.g377150.t1.2	0	Cre08.g377150.t1.2	44.917	423	191	7	31	1275	69	457	4.4e-103	315
GME454_g	2.03347	G3E-17955-MONOMER	G3E-17955	Pavir.J24775.1.p	0	tetrahydroberberine oxidase	24.405	336	222	8	1561	2484	125	456	2.06e-15	82
GME4543_g	1.38599	G3B-9589-MONOMER	G3B-9589	Si022447m	0	cyclomaltodextrin glucanotransferase	33	100	65	2	1420	1716	86	184	9.22e-09	59.7
GME4544_g	1.50353	G2Z-10375-MONOMER	G2Z-10375	cassava4.1_031481m	0	4'-methoxyisoflavone 2'-hydroxylase	30.176	454	282	13	106	1428	24	455	1.06e-49	185
GME455_g	0.248334	G34-8279-MONOMER	G34-8279	Phpat.018G024400.1.p	0	endo-1,4-beta-xylanase	30.126	239	144	9	265	960	736	958	2.6e-20	94.7
GME4555_g	2.12041	GN7F-17970-MONOMER	GN7F-17970	#N/A	#N/A		36.97	330	188	8	103	1035	63	391	5.02e-61	203
GME4561_g	0.524469	GN7V-55376-MONOMER	GN7V-55376	Glyma.09G000600.1.p	superpathway of carotenoid biosynthesis // "zeaxanthin, antheraxanthin and violaxanthin interconversion"	antheraxanthin epoxidase; zeaxanthin epoxidase	25.83	271	156	12	352	1101	169	415	9.84e-09	59.7
GME4568_g	2.09929	GIO2-4309-MONOMER	GIO2-4309	#N/A	#N/A		23.175	548	344	25	706	2211	175	691	3.87e-09	63.5
GME4569_g	1.72828	GN7V-45148-MONOMER	GN7V-45148	Glyma.07G246000.1.p	valine degradation I // "leucine degradation I" // "isoleucine degradation I" // "2-oxoisovalerate decarboxylation to isobutanoyl-CoA"	4-methyl-2-oxopentanoate dehydrogenase (acylating); dihydrolipoyllysine-residue (2-methylpropanoyl)transferase; (S)-3-methyl-2-oxopentanoate dehydrogenase (acylating); 3-methyl-2-oxobutanoate dehydrogenase (2-methylpropanoyl-transferring); 2-oxoisovalerate dehydrogenase (acylating); dihydrolipoyl dehydrogenase	25.749	501	275	12	97	1512	78	510	9.09e-36	141
GME4571_g	2.39705	GSP-6763-MONOMER	GSP-6763	#N/A	#N/A		34.118	85	55	1	1327	1578	252	336	8.89e-06	50.4
GME4572_g	1.21647	G3B-7910-MONOMER	G3B-7910	Si038847m	phospholipid biosynthesis II // "phosphatidylethanolamine biosynthesis I"	phosphatidylserine decarboxylase	45.556	180	87	2	1045	1560	256	432	1.3e-40	153
GME4574_g	1.89125	G3F-7425-MONOMER	G3F-7425	Solyc04g009910.2.1	gluconeogenesis I	phosphoenolpyruvate carboxykinase (ATP)	28.383	303	172	5	442	1347	7	265	2.15e-29	119
GME4578_g	1.82352	GIO2-4212-MONOMER	GIO2-4212	#N/A	#N/A		33.723	685	373	14	22	1968	4	643	1.77e-118	371
GME4579_g	1.70661	G3C-7563-MONOMER	G3C-7563	Sobic.003G427200.1.p	superpathway of pyrimidine deoxyribonucleotides <i>de novo</i> biosynthesis // "superpathway of pyrimidine ribonucleotides <i>de novo</i> biosynthesis" // "UMP biosynthesis"	orotidine-5'-phosphate decarboxylase; orotate phosphoribosyltransferase	36.667	90	44	4	91	321	300	389	6.49e-12	55.8
GME4582_g	1.66091	GIO2-2745-MONOMER	GIO2-2745	#N/A	#N/A		37.7	313	171	8	1594	2499	35	334	1.66e-39	152
GME4583_g	0.767412	G3M-9415-MONOMER	G3M-9415	PGSC0003DMP400022120	0	flavonone 3prime-hydroxylase; flavonoid 3',5'-hydroxylase; 3' hydroxy flavanone 5prime-hydroxylase	33.995	403	224	10	1279	2460	1	370	8.01e-64	223
GME4584_g	0.704874	GIO2-864-MONOMER	GIO2-864	Cre06.g310950.t1.2	0	Cre06.g310950.t1.2	26.222	225	123	7	814	1488	345	526	2.09e-08	58.9
GME4585_g	1.3969	G34-6431-MONOMER	G34-6431	Phpat.012G013900.1.p	dolichyl-diphosphooligosaccharide biosynthesis	GDP-Man:Man1GlcNAc2-PP-Dol alpha-1,3-mannosyltransferase; GDP-Man:Man2GlcNAc2-PP-Dol alpha-1,6-mannosyltransferase	39.192	421	205	11	1	1233	1	380	2.83e-82	262
GME4587_g	1.34985	G30-13449-MONOMER	G30-13449	Bra037647.1-P	0	beta-glucosidase	30.303	198	120	7	1	570	537	724	1.33e-16	81.6
GME4588_g	1.37176	G3P-7040-MONOMER	G3P-7040	evm.model.supercontig_132.61	dolichyl-diphosphooligosaccharide biosynthesis	chitobiosyldiphosphodolichol beta-mannosyltransferase	35.12	541	219	12	136	1617	11	466	5.38e-78	255
GME4591_g	1.27843	GN7V-43657-MONOMER	GN7V-43657	Glyma.18G278900.1.p	L-<i>N<sup>&delta;</sup></i>-acetylornithine biosynthesis // "proline degradation"	proline dehydrogenase	26.157	497	268	15	244	1716	67	470	3.96e-30	125
GME4593_g	0.799516	G3B-9879-MONOMER	G3B-9879	Si035342m	L-<i>N<sup>&delta;</sup></i>-acetylornithine biosynthesis // "proline degradation"	Si035342m	27.53	494	259	16	292	1758	63	462	1.09e-27	119
GME4594_g	1.05892	GIO2-35-MONOMER	GIO2-35	Cre10.g439400.t1.1	L-glutamine biosynthesis II (tRNA-dependent)	glutaminyl-tRNA synthase (glutamine-hydrolysing)	31.25	224	147	4	205	873	42	259	1.01e-16	85.5
GME4596_g	1.6499	G3F-11977-MONOMER	G3F-11977	Solyc02g062000.2.1	3-phosphoinositide biosynthesis	1-phosphatidylinositol-3-phosphate 5-kinase	45.614	57	31	0	661	831	325	381	4.66e-09	61.6
GME46_g	1.93969	G34-9614-MONOMER	G34-9614	Phpat.010G096500.1.p	tryptophan biosynthesis	indole-3-glycerol-phosphate synthase	37.413	286	162	8	16	855	147	421	7.59e-43	153
GME4603_g	2.17765	GN7V-55577-MONOMER	GN7V-55577	Glyma.03G251400.1.p	gluconeogenesis I	phosphoenolpyruvate carboxykinase (ATP)	30.216	278	172	10	703	1530	10	267	4.35e-29	118
GME4604_g	1.70899	GIO2-2817-MONOMER	GIO2-2817	Cre02.g079300.t1.2	0	vesicle-fusing ATPase	56.351	433	178	5	16	1293	9	437	8.15e-164	469
GME461_g	2.73891	GIO2-4728-MONOMER	GIO2-4728	#N/A	#N/A		50.82	244	118	2	2953	3684	130	371	1.58e-70	243
GME4610_g	0.817364	G3G-12280-MONOMER	G3G-12280	#N/A	#N/A		33.133	166	100	7	2311	2793	25	184	1.9e-12	74.3
GME4616_g	1.37029	AT1G35250-MONOMER	AT1G35250	AT1G35250	acyl-ACP thioesterase pathway	acyl-lipid thioesterase	41.33	421	211	12	505	1749	77	467	1.29e-84	275
GME4623_g	2.24913	G2T-6330-MONOMER	G2T-6330	MLOC_48209.1	0	heterotrimeric G-protein GTPase	39.264	163	98	1	25	510	1	163	1.36e-42	142
GME463_g	1.29289	MONOMER-8162	G-6202	BNA6	0	quinolinate phosphoribosyl transferase (decarboxylating)	53.376	311	114	4	37	945	6	293	8.87e-95	284
GME4630_g	1.10857	G3F-7425-MONOMER	G3F-7425	Solyc04g009910.2.1	gluconeogenesis I	phosphoenolpyruvate carboxykinase (ATP)	34.746	118	53	7	682	1032	112	206	1.76e-06	51.6
GME4633_g	1.91426	G30-13279-MONOMER	G30-13279	Bra002349.1-P	folate transformations II // "superpathway of lysine, threonine and methionine biosynthesis II" // "<i>S</i>-adenosyl-L-methionine cycle II" // "methionine biosynthesis II"	5-methyltetrahydropteroyltriglutamate-homocysteine S-methyltransferase; methionine synthase	26.999	863	518	26	358	2781	13	818	2.86e-67	249
GME4651_g	0.925123	G2U-8767-MONOMER	G2U-8767	Bradi4g37110.1.p	0	flavin-containing monooxygenase	24.359	390	227	15	1297	2319	5	375	4.92e-21	100
GME4653_g	1.59415	G3A-6860-MONOMER	G3A-6860	#N/A	#N/A	432427	52.381	42	17	1	934	1050	68	109	7.96e-06	47.4
GME4654_g	1.61063	G3C-9488-MONOMER	G3C-9488	Sobic.004G231600.1.p	0	amidase	43.089	123	65	4	340	708	495	612	2.49e-08	58.9
GME4658_g	1.24088	G34-9338-MONOMER	G34-9338	Phpat.1Z028400.1.p	0	Transport of D-glycerate; Transport of D-glucarate; Transport of D-galactarate	24.39	246	167	6	271	1005	1	228	2.72e-10	64.3
GME4660_g	1.27951	G30-15003-MONOMER	G30-15003	Bra027863.1-P	plant sterol biosynthesis // "epoxysqualene biosynthesis"	squalene monooxygenase	41.294	402	213	9	127	1299	97	486	1.99e-83	269
GME4663_g	1.83823	G3E-16438-MONOMER	G3E-16438	Pavir.J17693.1.p	0	thiomorpholine-carboxylate dehydrogenase	34.254	181	98	7	463	999	30	191	1.03e-16	79.7
GME4666_g	1.3262	G3A-6584-MONOMER	G3A-6584	#N/A	#N/A		36.398	522	242	15	220	1707	54	511	2.43e-79	267
GME4668_g	1.03027	G3N-13618-MONOMER	G3N-13618	EMT23862	0	1,2-alpha-L-fucosidase; alpha-L-fucosidase	35.593	59	38	0	70	246	703	761	1.76e-07	45.4
GME4676_g	1.20633	G34-5773-MONOMER	G34-5773	Phpat.1Z002000.1.p	0	mithramycin dehydrogenase	29.766	299	185	11	49	927	1	280	5.98e-25	104
GME4680_g	1.76212	G37-10318-MONOMER	G37-10318	Potri.003G053900.1	ornithine-citrulline shuttle	Potri.003G053900.1	25.267	281	183	6	76	882	38	303	9.2e-18	84
GME4682_g	0.813721	AT5G57220-MONOMER	AT5G57220	AT5G57220.1	indole glucosinolate breakdown (active in intact plant cell) // "glucosinolate biosynthesis from tryptophan"	CYP81F2 monooxygenase	28.824	340	221	8	304	1296	124	451	2.28e-31	128
GME4687_g	0.706688	G3E-16617-MONOMER	G3E-16617	Pavir.Aa00214.1.p	detoxification of reactive carbonyls in chloroplasts // "methylglyoxal degradation III"	Pavir.Aa00214.1.p	33.188	229	138	8	28	699	24	242	1.05e-19	87.8
GME4688_g	1.59253	GN7V-55577-MONOMER	GN7V-55577	Glyma.03G251400.1.p	gluconeogenesis I	phosphoenolpyruvate carboxykinase (ATP)	33.955	268	160	7	265	1053	12	267	5.25e-34	134
GME469_g	1.50057	G3E-27544-MONOMER	G3E-27544	Pavir.Da02208.1.p	phospholipid biosynthesis II // "cardiolipin biosynthesis II" // "phosphatidylglycerol biosynthesis I (plastidic)" // "phosphatidylglycerol biosynthesis II (non-plastidic)"	phosphatidylglycerophosphatase	34.951	103	62	1	103	396	52	154	6.76e-09	55.5
GME4692_g	1.7241	G33-8708-MONOMER	G33-8708	GSVIVT01025431001	0	glucan endo-1,3-beta-D-glucosidase	34.351	131	86	0	4	396	389	519	4.96e-19	89
GME4693_g	1.6606	G30-11306-MONOMER	G30-11306	Bra012596.1-P	adenosine ribonucleotides <i>de novo</i> biosynthesis // "superpathway of purine nucleotides <i>de novo</i> biosynthesis I" // "inosine-5'-phosphate biosynthesis II"	adenylosuccinate lyase	24.153	236	159	6	211	897	156	378	6.93e-07	53.9
GME4697_g	1.39638	G3A-9674-MONOMER	G3A-9674	#N/A	#N/A	81011	29.181	281	166	11	43	846	13	273	3.68e-19	88.2
GME4698_g	1.01344	G33-10294-MONOMER	G33-10294	GSVIVT01032529001	0	bis(5'-adenosyl)-triphosphatase	35.938	960	526	21	28	2742	33	958	4.23e-170	523
GME47_g	-0.21258	G30-10644-MONOMER	G30-10644	Bra005163.1-P	detoxification of reactive carbonyls in chloroplasts // "methylglyoxal degradation III"	3beta(or 20alpha)-hydroxysteroid dehydrogenase; Bra005163.1-P	42.553	235	95	5	4	594	31	263	1.23e-52	172
GME4705_g	1.33214	G3E-23964-MONOMER	G3E-23964	Pavir.Ea00495.1.p	very long chain fatty acid biosynthesis II // "very long chain fatty acid biosynthesis I"	Pavir.Ea00495.1.p	31.987	297	176	10	91	927	30	318	6.17e-27	113
GME4708_g	3.02191	G34-7157-MONOMER	G34-7157	Phpat.002G062800.1.p	0	phosphorylase	50.552	815	376	9	169	2565	5	808	0	780
GME471_g	1.53748	GIO2-4750-MONOMER	GIO2-4750	#N/A	#N/A		29.04	427	265	17	61	1302	197	598	4.42e-32	132
GME4718_g	1.80664	G34-10487-MONOMER	G34-10487	Phpat.1Z049600.1.p	superpathway of pyrimidine deoxyribonucleotides <i>de novo</i> biosynthesis // "superpathway of pyrimidine ribonucleotides <i>de novo</i> biosynthesis" // "arginine biosynthesis II (acetyl cycle)" // "arginine biosynthesis I (via L-ornithine)" // "UMP biosynthesis" // "ornithine-citrulline shuttle" // "glutamine degradation I"	carbamoyl-phosphate synthase (glutamine-hydrolysing); Phpat.1Z049600.1.p	36.639	363	205	7	10	1095	3	341	4.64e-70	226
GME4722_g	0.676686	G33-9457-MONOMER	G33-9457	GSVIVT01019359001	0	nucleoplasmin ATPase	29.969	327	169	13	1321	2214	1308	1603	3.63e-21	102
GME4726_g	2.90139	GSP-5089-MONOMER	GSP-5089	Spipo16G0026600	sucrose biosynthesis I (from photosynthesis) // "colanic acid building blocks biosynthesis" // "superpathway of UDP-glucose-derived O-antigen building blocks biosynthesis" // "L-ascorbate biosynthesis V" // "L-ascorbate biosynthesis IV" // "UDP-glucose biosynthesis" // "stachyose degradation" // "sucrose biosynthesis II"	UTP-glucose-1-phosphate uridylyltransferase	55.882	442	186	4	154	1461	31	469	0	517
GME4728_g	2.6111	G30-14707-MONOMER	G30-14707	Bra040186.1-P	gluconeogenesis I	phosphoenolpyruvate carboxykinase (ATP)	26.627	338	155	16	2908	3867	17	279	1.4e-08	60.1
GME473_g	2.27223	GDQC-107277-MONOMER	GDQC-107277	GRMZM2G047995_P05	triacylglycerol degradation	triacylglycerol lipase	31.5	200	115	6	301	879	96	280	4.68e-20	91.3
GME4730_g	2.06599	GDQC-111923-MONOMER	GDQC-111923	GRMZM5G820287_P02	fatty acid beta-oxidation V (unsaturated, odd number, di-isomerase-dependent)	acyl-CoA oxidase	52.727	55	26	0	760	924	616	670	6.92e-11	68.9
GME4738_g	1.46406	G3F-10256-MONOMER	G3F-10256	Solyc02g081820.2.1	superpathway of guanosine nucleotides degradation (plants) // "guanosine nucleotides degradation II" // "guanosine nucleotides degradation I" // "purine nucleotides degradation I (plants)" // "adenosine nucleotides degradation I" // "pyrimidine salvage pathway" // "UTP and CTP dephosphorylation I"	5'-nucleotidase	31.765	170	96	4	52	558	57	207	1.86e-16	77.4
GME4753_g	1.80173	G3A-5439-MONOMER	G3A-5439	92083	0	carbonyl reductase (NADPH); 92083	43.643	291	152	7	31	885	84	368	6.36e-76	238
GME4755_g	1.19205	G3A-5439-MONOMER	G3A-5439	92083	0	carbonyl reductase (NADPH); 92083	39.519	291	164	7	31	888	84	367	9.68e-66	212
GME4757_g	0.0472683	G3M-9953-MONOMER	G3M-9953	PGSC0003DMP400005902	chlorogenic acid biosynthesis I // "chlorogenic acid biosynthesis II" // "phenylpropanoid biosynthesis" // "simplecoumarins biosynthesis"	5-O-(4-coumaroyl)-D-quinate 3'-monooxygenase	39.474	190	108	3	1816	2376	15	200	1.9e-34	132
GME4758_g	-0.550557	G3A-10043-MONOMER	G3A-10043	402353	0	(+)-germacrene D synthase	25.161	310	209	12	133	1011	31	334	7.57e-11	65.1
GME4759_g	0.680501	G2Z-10756-MONOMER	G2Z-10756	cassava4.1_005630m	0	cassava4.1_005630m	27.481	524	331	14	88	1563	8	514	1.94e-48	177
GME476_g	1.46937	GN7V-57649-MONOMER	GN7V-57649	Glyma.14G170600.1.p	0	glucan 1,3-beta-glucosidase	30.38	158	101	5	175	642	194	344	6.16e-10	63.9
GME4760_g	1.20106	G3G-7496-MONOMER	G3G-7496	TRIUR3_26260-P1	0	1'-hydroxyversicolorone reductase; versiconal hemiacetal acetate reductase; virsiconal reductase	32.492	317	195	5	70	1008	13	314	1.65e-41	150
GME4761_g	0.743349	G3F-13769-MONOMER	G3F-13769	Solyc10g078240.1.1	chlorogenic acid biosynthesis II // "chlorogenic acid biosynthesis I" // "phenylpropanoid biosynthesis"	5-O-(4-coumaroyl)-D-quinate 3'-monooxygenase	27.455	448	258	11	175	1434	37	445	4.96e-40	154
GME4762_g	2.51356	AT4G21580-MONOMER	AT4G21580	AT4G21580	0	NADPH:quinone reductase	31.024	332	173	18	19	960	1	294	7.19e-23	99.4
GME4764_g	1.57479	G34-10348-MONOMER	G34-10348	Phpat.019G077000.1.p	&gamma;-glutamyl cycle	5-oxoprolinase (ATP-hydrolysing)	54.754	568	208	6	34	1683	521	1057	0	604
GME4768_g	0.921045	G33-8248-MONOMER	G33-8248	GSVIVT01008491001	<i>cis</i>-vaccenate biosynthesis // "palmitate biosynthesis II (bacteria and plants)" // "superpathway of fatty acid biosynthesis II (plant)" // "stearate biosynthesis II (bacteria and plants)" // "fatty acid elongation -- saturated"	fatty-acyl-CoA synthase	33.465	254	154	5	22	780	86	325	5.58e-35	129
GME4769_g	1.37064	G3M-10549-MONOMER	G3M-10549	PGSC0003DMP400015762	UDP-<i>N</i>-acetyl-D-glucosamine biosynthesis II	glucosamine-phosphate N-acetyltransferase	46.853	143	76	0	88	516	11	153	2.83e-36	125
GME4772_g	0.707166	G3A-10492-MONOMER	G3A-10492	132594	pentose phosphate pathway // "pentose phosphate pathway (oxidative branch) I"	6-phosphogluconolactonase	26.519	362	214	16	1	1017	1	333	1.64e-15	78.6
GME4773_g	0.915842	GN7F-30854-MONOMER	GN7F-30854	LOC_Os08g36480.1	nitrate reduction II (assimilatory)	nitrate reductase (NADH)	38.367	894	445	25	586	3111	78	917	1.86e-179	548
GME4775_g	2.10857	G3A-10492-MONOMER	G3A-10492	132594	pentose phosphate pathway // "pentose phosphate pathway (oxidative branch) I"	6-phosphogluconolactonase	29.143	175	92	9	1	459	1	165	2.01e-08	54.7
GME4779_g	1.90536	G30-14393-MONOMER	G30-14393	Bra012235.1-P	dolichyl-diphosphooligosaccharide biosynthesis	dolichyl-phosphate beta-D-mannosyltransferase	32.171	258	139	8	13	765	15	243	1.84e-29	114
GME4785_g	2.59645	EG10910-MONOMER	EG10910	#N/A	#N/A		39.091	110	58	2	103	432	19	119	3.13e-15	69.7
GME4787_g	1.51333	GN7F-24281-MONOMER	GN7F-24281	#N/A	#N/A		31.783	129	66	4	841	1221	122	230	3.53e-09	59.7
GME4788_g	2.65991	GDQC-109991-MONOMER	GDQC-109991	#N/A	#N/A		41.463	41	24	0	160	282	745	785	2.39e-06	47
GME4789_g	1.3695	GN7F-17341-MONOMER	GN7F-17341	LOC_Os02g56310.1	gluconeogenesis I	phosphoenolpyruvate carboxykinase (ATP)	33.948	271	157	4	133	882	12	281	4.32e-41	155
GME4796_g	0.711959	G3A-6884-MONOMER	G3A-6884	417560	0	xenobiotic-transporting ATPase	29.293	99	68	1	13	309	1388	1484	5.9e-07	55.8
GME4797_g	1.06873	G33-10865-MONOMER	G33-10865	GSVIVT01027570001	photorespiration	glyoxylate reductase (NADP+); hydroxypyruvate reductase	30.732	205	109	6	31	630	314	490	5.45e-15	75.5
GME4800_g	1.54942	G37-9651-MONOMER	G37-9651	Potri.014G038100.1	0	Potri.014G038100.1	26.358	497	296	15	172	1575	75	530	1.5e-33	135
GME4802_g	1.26293	GSP-5432-MONOMER	GSP-5432	Spipo13G0044000	0	xenobiotic-transporting ATPase	39.644	898	458	15	1522	4128	634	1476	4.14e-173	562
GME4805_g	1.4311	G3A-9079-MONOMER	G3A-9079	98787	trehalose biosynthesis I	trehalose-phosphatase	52.577	97	46	0	208	498	118	214	2.19e-25	103
GME4807_g	1.56372	G3F-8795-MONOMER	G3F-8795	Solyc10g007890.2.1	0	secologanin synthase	25.16	469	276	13	178	1557	92	494	1.17e-30	127
GME4810_g	1.53749	GIO2-323-MONOMER	GIO2-323	Cre17.g729750.t1.2	serotonin and melatonin biosynthesis	aralkylamine N-acetyltransferase	38.926	149	89	2	37	480	2	149	3.61e-26	103
GME4811_g	1.95894	G3P-9284-MONOMER	G3P-9284	evm.model.supercontig_162.35	gluconeogenesis I	phosphoenolpyruvate carboxykinase (ATP)	31.852	270	176	5	622	1410	9	277	7.21e-36	137
GME4812_g	1.68431	G3P-6653-MONOMER	G3P-6653	evm.model.supercontig_20.25	glucosinolate biosynthesis from phenylalanine	evm.model.supercontig_20.25	29.646	226	124	7	22	681	5	201	6.75e-21	90.9
GME4813_g	0.89294	CHLREDRAFT_196479-MONOMER	CHLREDRAFT_196479	DUR3A	0	Urea active transporter	43.186	609	309	6	109	1935	39	610	3.44e-124	385
GME4821_g	2.06161	GIO2-895-MONOMER	GIO2-895	Cre11.g467527.t1.1	plant sterol biosynthesis	Cre11.g467527.t1.1	36.245	458	269	9	196	1530	60	507	2.82e-79	259
GME4824_g	1.70375	GDQC-104704-MONOMER	GDQC-104704	#N/A	#N/A		40.171	234	132	5	19	705	1439	1669	4.77e-48	176
GME4828_g	1.36916	GQT-358-MONOMER	GQT-358	AT4G21090.1	biotin biosynthesis from 8-amino-7-oxononanoate I	biotin synthase	56.452	124	52	2	436	804	69	191	3.7e-39	137
GME4832_g	1.73109	GN7F-29598-MONOMER	GN7F-29598	LOC_Os04g57370.1	0	lysophospholipase	33.898	236	137	6	10	687	32	258	8.2e-29	110
GME4833_g	1.54263	G2T-5385-MONOMER	G2T-5385	#N/A	#N/A		27.57	214	120	7	37	645	68	257	3.91e-13	72.4
GME4835_g	1.07644	AT1G35250-MONOMER	AT1G35250	AT1G35250	acyl-ACP thioesterase pathway	acyl-lipid thioesterase	36.111	396	242	6	337	1518	87	473	1.4e-71	239
GME4836_g	1.86728	G33-9803-MONOMER	G33-9803	GSVIVT01017089001	ornithine-citrulline shuttle	GSVIVT01017089001	28.495	186	119	5	196	723	125	306	3.03e-14	74.7
GME4837_g	2.27981	AT1G35250-MONOMER	AT1G35250	AT1G35250	acyl-ACP thioesterase pathway	acyl-lipid thioesterase	32.121	165	101	5	169	645	101	260	4.71e-20	89.7
GME4838_g	2.39271	AT1G35250-MONOMER	AT1G35250	AT1G35250	acyl-ACP thioesterase pathway	acyl-lipid thioesterase	32.353	170	114	1	46	552	278	447	2.61e-26	107
GME4839_g	2.12704	GIO2-716-MONOMER	GIO2-716	Cre11.g467678.t1.1	0	guanylate cyclase	37.008	254	149	6	5263	6012	320	566	1.76e-32	141
GME4843_g	1.36021	G3G-9102-MONOMER	G3G-9102	#N/A	#N/A		28.169	284	151	8	676	1455	812	1066	1.63e-27	119
GME4845_g	1.70209	G3P-5851-MONOMER	G3P-5851	evm.model.supercontig_173.9	3-phosphoinositide biosynthesis	phosphatidylinositol 3-kinase	41.748	103	44	1	2143	2403	170	272	1.06e-12	72
GME4847_g	1.56092	GN7V-55577-MONOMER	GN7V-55577	Glyma.03G251400.1.p	gluconeogenesis I	phosphoenolpyruvate carboxykinase (ATP)	35.27	241	148	5	322	1035	39	274	3.19e-39	146
GME4860_g	1.28404	G3A-9261-MONOMER	G3A-9261	#N/A	#N/A	32516	30.081	369	207	9	1174	2244	163	492	1.15e-35	144
GME4862_g	1.1736	G3E-19428-MONOMER	G3E-19428	Pavir.J31103.1.p	dhurrin degradation	hydroxymandelonitrile lyase	35.849	159	89	5	340	777	21	179	2.2e-21	93.6
GME4865_g	1.26728	G3E-23235-MONOMER	G3E-23235	Pavir.Ca02735.1.p	pyrimidine salvage pathway // "superpathway of pyrimidine ribonucleosides salvage" // "pyrimidine ribonucleosides salvage I"	uridine kinase	38.119	202	97	5	1	594	49	226	2.65e-31	126
GME4868_g	1.21025	AT4G04880-MONOMER	AT4G04880	AT4G04880.1	0	adenosine deaminase	32.153	367	189	10	61	1080	1	334	2.78e-47	166
GME4870_g	2.65006	GIO2-1820-MONOMER	GIO2-1820	Cre03.g213313.t1.1	palmitate biosynthesis II (bacteria and plants) // "superpathway of fatty acid biosynthesis II (plant)" // "stearate biosynthesis II (bacteria and plants)" // "fatty acid elongation -- saturated"	fatty-acyl-CoA synthase	49.521	313	126	4	10	852	7	319	4.68e-84	256
GME4871_g	2.09228	G3A-8005-MONOMER	G3A-8005	75723	0	heterotrimeric G-protein GTPase	34.365	323	190	8	199	1107	23	343	6.48e-58	194
GME4879_g	1.82259	G30-14233-MONOMER	G30-14233	Bra019980.1-P	phytate degradation I	3-phytase; multiple inositol-polyphosphate phosphatase	22.757	457	310	15	493	1800	25	459	8.88e-18	88.6
GME4885_g	1.48649	HS07859-MONOMER	HS07859	#N/A	#N/A		47.351	302	137	4	73	978	12	291	2.13e-97	291
GME4889_g	1.00569	G3N-9158-MONOMER	G3N-9158	EMT07036	superpathway of lysine, threonine and methionine biosynthesis II // "threonine biosynthesis" // "isoleucine biosynthesis I" // "homoserine biosynthesis"	homoserine dehydrogenase	34.848	66	42	1	34	231	9	73	3.23e-07	50.4
GME4894_g	1.20155	G33-7463-MONOMER	G33-7463	GSVIVT01021186001	0	sinapine esterase	33.191	235	132	6	2389	3093	916	1125	4.71e-24	111
GME4898_g	1.69927	G3A-8346-MONOMER	G3A-8346	74636	phospholipid biosynthesis II // "phosphatidylglycerol biosynthesis II (non-plastidic)" // "phosphatidylglycerol biosynthesis I (plastidic)" // "CDP-diacylglycerol biosynthesis I" // "CDP-diacylglycerol biosynthesis II"	phosphatidate cytidylyltransferase	34.756	328	190	7	304	1248	29	345	1.46e-54	186
GME4899_g	1.54165	AT1G17410-MONOMER	AT1G17410	AT1G17410.1	superpathway of pyrimidine nucleobases salvage // "superpathway of pyrimidine ribonucleotides <i>de novo</i> biosynthesis" // "UTP and CTP <i>de novo</i> biosynthesis" // "superpathway of pyrimidine ribonucleosides salvage" // "pyrimidine ribonucleotides interconversion" // "salvage pathways of pyrimidine ribonucleotides" // "CMP phosphorylation" // "guanosine ribonucleotides <i>de novo</i> biosy…	nucleoside-diphosphate kinase	38.235	136	75	4	58	441	31	165	1.79e-15	76.6
GME4900_g	2.33027	GIO2-1386-MONOMER	GIO2-1386	Cre04.g214150.t1.1	superpathway of thiamin diphosphate biosynthesis III (eukaryotes) // "thiazole biosynthesis III (eukaryotes)"	Cre04.g214150.t1.1; thiazole synthase (eucaryotic)	63.768	276	98	1	124	945	63	338	2.16e-119	349
GME4901_g	1.7179	GDQC-110581-MONOMER	GDQC-110581	#N/A	#N/A		34.81	316	152	5	4	945	49	312	2.57e-53	179
GME4905_g	1.43665	G34-9180-MONOMER	G34-9180	Phpat.011G069000.1.p	superpathway of leucine, valine, and isoleucine biosynthesis // "valine biosynthesis"	dihydroxy-acid dehydratase	60.485	577	210	7	76	1791	78	641	0	691
GME4909_g	1.63731	G3M-9274-MONOMER	G3M-9274	PGSC0003DMP400022449	dolichyl-diphosphooligosaccharide biosynthesis	Dol-P-Glc:Man9GlcNAc2-PP-Dol alpha-1,3-glucosyltransferase	38.559	472	238	12	4	1377	61	494	1.8e-63	218
GME4912_g	1.66996	G33-7463-MONOMER	G33-7463	GSVIVT01021186001	0	sinapine esterase	32.243	214	114	4	895	1524	939	1125	8.75e-24	107
GME4913_g	0.794821	GSP-5900-MONOMER	GSP-5900	Spipo4G0096900	acyl-CoA hydrolysis // "&omega;-hydroxylation of caprate and laurate"	acyl-CoA hydrolase	37.931	87	52	2	193	450	59	144	6.61e-08	52
GME4917_g	1.36379	G3G-8947-MONOMER	G3G-8947	#N/A	#N/A		31.429	140	84	4	1522	1914	2	138	9.11e-13	68.6
GME4919_g	2.0621	G3E-21215-MONOMER	G3E-21215	Pavir.Fa00663.1.p	0	phosphoserine phosphatase	34.483	174	95	6	31	546	93	249	5e-16	79
GME4922_g	1.24954	GSP-5184-MONOMER	GSP-5184	Spipo23G0025300	0	xenobiotic-transporting ATPase	27.451	204	140	4	490	1089	1155	1354	7.54e-19	93.6
GME4924_g	0.968175	GIO2-858-MONOMER	GIO2-858	Cre03.g145267.t1.1	purine nucleotides degradation I (plants) // "superpathway of guanosine nucleotides degradation (plants)" // "guanosine nucleotides degradation II"	guanine deaminase	37.802	373	214	7	1	1113	92	448	1.49e-61	207
GME4925_g	1.75026	G3A-9360-MONOMER	G3A-9360	89288	plant sterol biosynthesis	cholestenol Delta-isomerase	32.143	168	111	2	124	627	50	214	2.1e-22	92.4
GME4927_g	1.41093	G3A-8116-MONOMER	G3A-8116	81184	NADH repair // "pyridoxal 5'-phosphate salvage I" // "pyridoxal 5'-phosphate salvage II (plants)"	pyridoxal 5'-phosphate synthase; NAD(P)H-hydrate epimerase; 81184	51.44	243	107	6	4	717	14	250	2.32e-71	226
GME4928_g	0.973473	G3P-7749-MONOMER	G3P-7749	evm.TU.contig_30593.1	L-ascorbate degradation V // "ascorbate glutathione cycle"	L-ascorbate peroxidase	26.633	199	127	5	58	651	65	245	5.04e-12	66.2
GME4933_g	0.592251	G34-7536-MONOMER	G34-7536	Phpat.017G087500.1.p	0	Phpat.017G087500.1.p	33.054	239	113	11	58	690	39	258	5.64e-18	85.9
GME4934_g	1.48003	G3M-11322-MONOMER	G3M-11322	PGSC0003DMP400038598	0	PGSC0003DMP400038598	28.27	237	146	7	100	804	4	218	1.95e-17	85.9
GME4935_g	0.970304	G3M-7335-MONOMER	G3M-7335	PGSC0003DMP400012793	isoflavonoid biosynthesis II	2-hydroxyisoflavanone dehydratase; carboxylesterase	30.201	149	92	5	133	570	80	219	6.04e-07	52.4
GME4941_g	0.771258	G34-10622-MONOMER	G34-10622	Phpat.1Z056600.1.p	0	Phpat.1Z056600.1.p	37.5	160	86	1	127	606	3	148	8.71e-30	115
GME4942_g	1.81952	G34-10622-MONOMER	G34-10622	Phpat.1Z056600.1.p	0	Phpat.1Z056600.1.p	29.091	220	149	5	1	651	178	393	8.89e-27	107
GME4946_g	2.2893	G3M-8430-MONOMER	G3M-8430	PGSC0003DMP400047159	phospholipid biosynthesis II // "phosphatidylglycerol biosynthesis II (non-plastidic)" // "CDP-diacylglycerol biosynthesis I" // "triacylglycerol biosynthesis"	PGSC0003DMP400047159; glycerol-3-phosphate O-acyltransferase	41.667	48	27	1	967	1110	680	726	3.83e-06	51.6
GME4948_g	2.00996	HS02027-MONOMER	G-10575	HMOX1	0	heme oxygenase	33.043	230	129	6	25	711	13	218	4.53e-28	112
GME4949_g	0.869893	G3A-10309-MONOMER	G3A-10309	#N/A	#N/A	92349	33.446	296	140	7	16	882	37	282	1.98e-36	133
GME4952_g	1.83418	G3E-18260-MONOMER	G3E-18260	Pavir.J34655.1.p	mannitol degradation II	aldehyde reductase	37.079	267	152	9	22	789	7	268	2.83e-39	142
GME496_g	1.93866	G3E-19109-MONOMER	G3E-19109	Pavir.Ib03330.1.p	0	vesicle-fusing ATPase	77.202	772	169	2	43	2358	19	783	0	1207
GME4963_g	1.14592	G3M-8839-MONOMER	G3M-8839	PGSC0003DMP400018652	0	acyl-CoA oxidase	26.062	353	245	11	211	1230	135	484	2.04e-20	97.4
GME4965_g	0.0981501	G3M-10720-MONOMER	G3M-10720	PGSC0003DMP400032136	phenylpropanoid biosynthesis	cinnamyl-alcohol dehydrogenase	41.875	320	176	5	28	981	15	326	5.43e-65	214
GME4971_g	1.11152	G3M-10642-MONOMER	G3M-10642	PGSC0003DMP400038605	superpathway of lysine, threonine and methionine biosynthesis II // "methionine biosynthesis II"	cystathionine beta-lyase; PGSC0003DMP400038605	49.068	322	129	6	208	1149	43	337	5.14e-86	269
GME4977_g	1.22658	G3M-10034-MONOMER	G3M-10034	PGSC0003DMP400009867	ornithine-citrulline shuttle	PGSC0003DMP400009867	34.173	278	166	6	4	828	10	273	2.83e-40	144
GME4978_g	1.43779	G3N-12349-MONOMER	G3N-12349	EMT12748	pyridine nucleotide cycling (plants)	NAD+ diphosphatase	34.717	265	139	8	679	1455	3	239	1.08e-38	142
GME4990_g	1.50614	GDQC-107981-MONOMER	GDQC-107981	GRMZM2G126957_P02	sulfate reduction II (assimilatory) // "sulfate activation for sulfonation"	sulfate adenylyltransferase	44.595	74	40	1	1090	1311	209	281	9.68e-11	65.9
GME4992_g	1.64003	G37-9283-MONOMER	G37-9283	Potri.003G041100.1	0	D-amino-acid oxidase	65.714	35	12	0	259	363	97	131	8.32e-08	49.7
GME4995_g	0.786689	G34-7667-MONOMER	G34-7667	Phpat.1Z034400.1.p	0	proline racemase	32.817	323	159	14	1	948	62	333	2.48e-21	94.4
GME4998_g	0.692319	G3P-7749-MONOMER	G3P-7749	evm.TU.contig_30593.1	L-ascorbate degradation V // "ascorbate glutathione cycle"	L-ascorbate peroxidase	28.085	235	142	7	205	906	37	245	4.07e-14	73.6
GME50_g	1.77366	GSP-6100-MONOMER	GSP-6100	Spipo30G0005300	aerobic respiration I (cytochrome c) // "NAD/NADH phosphorylation and dephosphorylation" // "aerobic respiration III (alternative oxidase pathway)"	NADH:ubiquinone reductase (H+-translocating)	44.444	54	30	0	37	198	28	81	3.48e-11	55.8
GME5001_g	1.52357	G3N-12947-MONOMER	G3N-12947	EMT27151	colanic acid building blocks biosynthesis // "L-ascorbate biosynthesis I (L-galactose pathway)" // "GDP-mannose biosynthesis"	mannose-1-phosphate guanylyltransferase	26.877	253	146	9	40	729	2	238	2.31e-11	67
GME5002_g	1.78268	G3F-7701-MONOMER	G3F-7701	Solyc12g096740.1.1	homogalacturonan degradation	polygalacturonase	27.717	368	227	14	211	1224	18	376	3.14e-26	111
GME5003_g	1.22802	G2Z-6946-MONOMER	G2Z-6946	cassava4.1_013649m	gluconeogenesis I	phosphoenolpyruvate carboxykinase (ATP)	28.679	265	178	7	28	804	9	268	2.53e-27	114
GME5004_g	-0.274051	G33-6845-MONOMER	G33-6845	GSVIVT01037835001	sulfate activation for sulfonation	adenylyl-sulfate kinase	30	230	70	5	16	540	51	244	1.45e-18	82
GME5005_g	1.62963	G30-13665-MONOMER	G30-13665	Bra010645.1-P	sulfate activation for sulfonation	adenylyl-sulfate kinase	53.96	202	89	3	1141	1740	68	267	2.63e-65	216
GME5006_g	0.88297	G3A-9612-MONOMER	G3A-9612	231444	0	nucleoside-triphosphatase	55.056	178	78	2	1180	1710	231	407	2.4e-54	192
GME5007_g	1.58055	G2T-6849-MONOMER	G2T-6849	#N/A	#N/A		26.888	331	201	9	2923	3858	384	692	6.93e-28	123
GME5008_g	#N/A	G3N-13618-MONOMER	G3N-13618	EMT23862	0	1,2-alpha-L-fucosidase; alpha-L-fucosidase	34.266	143	90	1	61	489	527	665	1.45e-18	83.6
GME501_g	0.858523	GIO2-4750-MONOMER	GIO2-4750	#N/A	#N/A		27.213	610	383	13	64	1866	41	598	6.04e-42	162
GME5015_g	1.24172	G3A-9304-MONOMER	G3A-9304	121407	superpathway of purine nucleotides <i>de novo</i> biosynthesis I // "inosine-5'-phosphate biosynthesis II"	phosphoribosylaminoimidazole carboxylase	48.932	562	259	9	4	1671	34	573	0	534
GME5017_g	1.56912	G3A-10545-MONOMER	G3A-10545	118824	0	guanidinoacetate N-methyltransferase	33.333	357	195	11	55	1107	1	320	3.5e-56	188
GME5022_g	1.39845	GDQC-4959-MONOMER	GDQC-4959	GRMZM2G097289_P02	0	nucleoplasmin ATPase	31.79	648	326	16	1420	3312	15	563	6.76e-84	292
GME5031_g	0.246596	G2U-11192-MONOMER	G2U-11192	Bradi2g49100.1.p	apigeninidin 5-<i>O</i>-glucoside biosynthesis // "luteolinidin 5-<i>O</i>-glucoside biosynthesis"	luteolinidin 5-O-glucosyltransferase; apigeninidin 5-O-glucosyltransferase	36.667	150	72	5	1168	1611	339	467	6.57e-18	88.6
GME5034_g	1.88183	G3F-7391-MONOMER	G3F-7391	Solyc00g099580.1.1	0	gamma-glutamyltransferase	32.955	88	49	1	25	258	33	120	5.04e-06	51.2
GME5035_g	1.12543	G33-6885-MONOMER	G33-6885	GSVIVT01013761001	phosphopantothenate biosynthesis I	pantothenate kinase	42.529	348	131	8	484	1512	78	361	8.03e-61	207
GME5037_g	2.40191	G3G-10595-MONOMER	G3G-10595	#N/A	#N/A		63.504	274	71	2	37	783	1	270	1.31e-119	373
GME5039_g	1.58384	GIO2-621-MONOMER	GIO2-621	Cre06.g262400.t1.1	0	lysophospholipase	42.308	234	118	4	3277	3936	1390	1620	5.52e-37	155
GME5045_g	0.918687	G37-13035-MONOMER	G37-13035	Potri.001G263700.1	0	sterol 24-C-methyltransferase	31.579	114	68	4	682	1023	95	198	3.07e-06	52
GME5047_g	1.86833	G3B-9151-MONOMER	G3B-9151	Si032784m	0	L-ascorbate oxidase; laccase	31.373	561	288	18	16	1479	12	548	2.34e-55	196
GME5048_g	1.62225	G30-14031-MONOMER	G30-14031	Bra035389.1-P	0	peptide-N4-(N-acetyl-beta-glucosaminyl)asparagine amidase	36.538	156	65	9	103	483	167	317	1.4e-10	63.9
GME505_g	#N/A	G3N-12320-MONOMER	G3N-12320	EMT21953	0	xenobiotic-transporting ATPase	35.539	408	253	5	1	1218	2360	2759	4.64e-73	251
GME5051_g	1.56138	GN7F-32109-MONOMER	GN7F-32109	LOC_Os04g46880.1	0	glycerol-3-phosphate-transporting ATPase	23.729	236	153	6	604	1287	166	382	4.27e-07	54.7
GME5052_g	1.72782	G3P-8409-MONOMER	G3P-8409	evm.model.supercontig_999.3	0	chaperonin ATPase	33.852	514	313	11	85	1581	30	531	2.19e-72	242
GME5054_g	0.213389	G3F-10719-MONOMER	G3F-10719	Solyc01g079690.2.1	0	nucleoplasmin ATPase	33.333	156	87	2	1330	1797	618	756	2.82e-16	85.1
GME5057_g	0.492385	G3M-7473-MONOMER	G3M-7473	PGSC0003DMP400055552	0	L-ascorbate oxidase	30.93	527	282	18	109	1479	37	551	1.5e-55	197
GME5058_g	1.27136	G2U-10394-MONOMER	G2U-10394	Bradi5g23470.1.p	0	alpha-N-arabinofuranosidase	42.344	751	395	16	85	2280	41	772	5.98e-172	515
GME506_g	1.95144	G2Z-7952-MONOMER	G2Z-7952	cassava4.1_005897m	0	solavetivol monooxygenase; (-)-vetispiradiene monooxygenase; premnaspirodiene oxygenase	40.625	64	27	2	4	165	410	472	2.04e-07	48.1
GME5060_g	1.24088	GIO2-2001-MONOMER	GIO2-2001	Cre02.g114500.t1.2	choline biosynthesis I	inorganic diphosphatase; phosphoethanolamine/phosphocholine phosphatase	48	50	26	0	802	951	447	496	2.48e-06	53.5
GME5061_g	1.9044	GIO2-4452-MONOMER	GIO2-4452	Cre12.g559350.t1.2	0	; acylglycerone-phosphate reductase	44	275	146	3	13	822	8	279	1.47e-73	229
GME5062_g	1.4722	GIO2-4452-MONOMER	GIO2-4452	Cre12.g559350.t1.2	0	; acylglycerone-phosphate reductase	43.6	250	140	1	631	1377	19	268	9.47e-64	210
GME5063_g	#N/A	G33-12301-MONOMER	G33-12301	GSVIVT01018780001	leucopelargonidin and leucocyanidin biosynthesis // "flavonoid biosynthesis (in equisetum)" // "pinobanksin biosynthesis" // "flavonoid biosynthesis" // "leucodelphinidin biosynthesis"	flavanone 3-dioxygenase	38.047	297	160	2	2095	2985	972	1244	2.61e-56	218
GME5064_g	2.1156	G34-10456-MONOMER	G34-10456	Phpat.1Z022100.1.p	0	3-hydroxyanthranilate 3,4-dioxygenase	36.527	167	101	2	13	510	7	169	9.14e-40	134
GME5066_g	1.24413	GIO2-4934-MONOMER	GIO2-4934	Cre10.g449750.t1.1	0	Cre10.g449750.t1.1	35.276	326	186	6	79	999	12251	12570	5.65e-37	156
GME507_g	0.781107	GIO2-2750-MONOMER	GIO2-2750	Cre14.g624350.t1.2	vitamin E biosynthesis (tocotrienols) // "vitamin E biosynthesis (tocopherols)" // "plastoquinol-9 biosynthesis I"	; Cre14.g624350.t1.2	45	100	53	2	118	414	185	283	1.39e-16	80.9
GME5082_g	0.960217	G3A-8594-MONOMER	G3A-8594	121015	glycerol and glycerophosphodiester degradation // "glycerol degradation I"	glycerol kinase	40.698	86	46	2	4	261	432	512	2.06e-06	46.2
GME5083_g	1.16397	G3M-9086-MONOMER	G3M-9086	PGSC0003DMP400024860	glycerol degradation I	glycerol kinase	47.406	424	202	5	25	1290	7	411	6.59e-138	407
GME5084_g	1.0109	G3B-6616-MONOMER	G3B-6616	Si013487m	0	mannosyl-oligosaccharide 1,2-alpha-mannosidase	36.861	548	234	16	112	1731	99	542	9.68e-75	250
GME5087_g	1.23335	G3E-27408-MONOMER	G3E-27408	Pavir.J15728.1.p	proline biosynthesis I	glutamate 5-kinase; glutamate-5-semialdehyde dehydrogenase	45.209	407	200	8	76	1290	314	699	8.27e-103	323
GME5090_g	0.306812	G3P-9284-MONOMER	G3P-9284	evm.model.supercontig_162.35	gluconeogenesis I	phosphoenolpyruvate carboxykinase (ATP)	28.309	272	148	11	211	999	20	253	4.14e-19	90.5
GME5093_g	1.39861	G30-13674-MONOMER	G30-13674	Bra011683.1-P	0	peroxidase	24.211	190	124	5	838	1359	68	253	1.31e-08	59.7
GME5098_g	1.7282	G3B-11446-MONOMER	G3B-11446	Si036196m	iron reduction and absorption	Si036196m	29.915	351	185	10	67	1068	39	345	4.82e-30	120
GME510_g	1.52758	G3A-8053-MONOMER	G3A-8053	233281	superpathway of pyrimidine deoxyribonucleotides <i>de novo</i> biosynthesis // "superpathway of pyrimidine deoxyribonucleotides <i>de novo</i> biosynthesis (E. coli)" // "pyrimidine deoxyribonucleotides <i>de novo</i> biosynthesis I" // "pyrimidine ribonucleotides interconversion"	nucleoside-triphosphatase; nucleoside-diphosphatase; apyrase	26.73	318	186	10	628	1545	179	461	8.34e-24	106
GME5101_g	1.45717	G30-13964-MONOMER	G30-13964	Bra032557.1-P	leucine degradation I	methylcrotonoyl-CoA carboxylase	30.508	236	125	8	37	717	761	966	6.06e-20	96.7
GME5103_g	1.27043	G30-14478-MONOMER	G30-14478	Bra031256.1-P	0	mannosyl-oligosaccharide 1,2-alpha-mannosidase	35.802	486	268	8	229	1677	105	549	3.85e-81	267
GME5104_g	1.18553	GIO2-3774-MONOMER	GIO2-3774	#N/A	#N/A		48.718	117	58	1	280	630	216	330	3.77e-32	120
GME5109_g	1.58442	G37-17292-MONOMER	G37-17292	Potri.017G017000.1	0	calmodulin-lysine N-methyltransferase	28.796	191	108	8	640	1167	14	191	1.23e-09	60.1
GME5122_g	#N/A	G33-12301-MONOMER	G33-12301	GSVIVT01018780001	leucopelargonidin and leucocyanidin biosynthesis // "flavonoid biosynthesis (in equisetum)" // "pinobanksin biosynthesis" // "flavonoid biosynthesis" // "leucodelphinidin biosynthesis"	flavanone 3-dioxygenase	31.783	129	81	2	4	390	1034	1155	3.43e-14	70.5
GME5123_g	0.819588	G3C-10897-MONOMER	G3C-10897	Sobic.003G355500.1.p	0	aldehyde reductase	45.85	253	120	7	310	1026	4	253	1.3e-55	187
GME5124_g	1.77028	G37-16440-MONOMER	G37-16440	Potri.013G046100.1	gluconeogenesis I	phosphoenolpyruvate carboxykinase (ATP)	28.571	154	103	4	382	837	8	156	5.67e-10	63.2
GME5125_g	0.156849	G3E-26898-MONOMER	G3E-26898	Pavir.J05820.1.p	oryzalexin D and E biosynthesis	Pavir.J05820.1.p	31.696	224	146	5	487	1146	224	444	4.5e-19	91.7
GME513_g	2.31588	G3B-10821-MONOMER	G3B-10821	Si027675m	gramine biosynthesis	Si027675m	49.351	77	19	2	4	234	144	200	6.43e-09	54.7
GME5135_g	1.55364	GDQC-1360-MONOMER	GDQC-1360	GRMZM2G328374_P01	superpathway of carotenoid biosynthesis // "zeaxanthin, antheraxanthin and violaxanthin interconversion"	antheraxanthin epoxidase; zeaxanthin epoxidase	40.476	84	39	2	1936	2154	728	811	5.99e-08	60.1
GME5136_g	1.96072	G30-11431-MONOMER	G30-11431	Bra009312.1-P	flavonol biosynthesis	flavonoid 3'-monooxygenase	30.317	442	271	12	118	1374	38	465	5.92e-44	164
GME5139_g	1.96933	G33-8708-MONOMER	G33-8708	GSVIVT01025431001	0	glucan endo-1,3-beta-D-glucosidase	29.31	116	77	1	7	354	381	491	1.68e-07	52
GME5141_g	1.32994	G3B-12008-MONOMER	G3B-12008	#N/A	#N/A		35.246	366	197	11	76	1140	8	344	7.09e-57	191
GME5146_g	1.51467	GDQC-2396-MONOMER	GDQC-2396	GRMZM2G367768_P01	phenylpropanoid biosynthesis	cinnamoyl-CoA reductase	56.164	73	30	2	4414	4632	36	106	8.09e-14	77.4
GME5147_g	2.12472	G3M-11305-MONOMER	G3M-11305	PGSC0003DMP400040714	2-oxoglutarate decarboxylation to succinyl-CoA	oxoglutarate dehydrogenase (succinyl-transferring)	50.647	1005	445	12	76	3027	39	1013	0	1016
GME515_g	1.2348	G30-14241-MONOMER	G30-14241	Bra035180.1-P	glycerol and glycerophosphodiester degradation // "glycerol-3-phosphate shuttle" // "glycerophosphodiester degradation" // "glycerol degradation I"	Bra035180.1-P; glycerol-3-phosphate dehydrogenase	50.28	535	236	6	205	1749	67	591	1.71e-170	499
GME5150_g	1.083	G2Z-10011-MONOMER	G2Z-10011	cassava4.1_021533m	0	xenobiotic-transporting ATPase	34.242	1431	723	27	43	4227	222	1470	0	674
GME5155_g	1.46215	GIO2-589-MONOMER	GIO2-589	Cre03.g156400.t1.2	0	trans-aconitate 3-methyltransferase	32.099	243	124	9	34	741	98	306	1.25e-25	107
GME5159_g	1.80265	G2Z-8611-MONOMER	G2Z-8611	cassava4.1_021795m	cysteine biosynthesis I // "seleno-amino acid biosynthesis"	serine O-acetyltransferase	65.169	89	31	0	2089	2355	67	155	1.37e-36	137
GME516_g	0.252473	G34-9342-MONOMER	G34-9342	Phpat.003G103200.1.p	0	flavonone 3prime-hydroxylase; flavonoid 3',5'-hydroxylase; 3' hydroxy flavanone 5prime-hydroxylase	28.125	448	294	12	196	1476	52	492	3.78e-39	150
GME5162_g	0.989048	G2Z-11611-MONOMER	G2Z-11611	cassava4.1_010063m	hypusine biosynthesis	cassava4.1_010063m; deoxyhypusine synthase	61.064	357	137	1	19	1083	5	361	5.92e-162	459
GME5165_g	-0.00476947	G3E-26050-MONOMER	G3E-26050	Pavir.J05214.1.p	mannitol degradation II	aldehyde reductase	45.39	141	56	3	76	441	61	199	7.14e-28	106
GME5166_g	1.34305	G34-7567-MONOMER	G34-7567	Phpat.010G051400.1.p	methylglyoxal degradation III // "detoxification of reactive carbonyls in chloroplasts" // "glycerol degradation to butanol"	aldehyde reductase; 3beta(or 20alpha)-hydroxysteroid dehydrogenase; allyl-alcohol dehydrogenase; Phpat.010G051400.1.p	37.288	295	131	6	7	750	8	295	5.47e-50	169
GME5172_g	1.44224	GIO2-1850-MONOMER	GIO2-1850	Cre05.g234657.t1.1	0	Cre05.g234657.t1.1	50.781	256	114	4	73	837	80	324	1.14e-62	213
GME5174_g	1.42582	AT1G35250-MONOMER	AT1G35250	AT1G35250	acyl-ACP thioesterase pathway	acyl-lipid thioesterase	33.962	212	130	3	352	963	87	296	1.37e-31	130
GME5177_g	0.0651004	G34-6524-MONOMER	G34-6524	Phpat.001G101800.1.p	methylglyoxal degradation II	D-lactate dehydratase	38.596	228	133	6	7	675	9	234	1.95e-42	145
GME5178_g	1.8344	G34-6524-MONOMER	G34-6524	Phpat.001G101800.1.p	methylglyoxal degradation II	D-lactate dehydratase	42.035	226	124	6	7	669	9	232	4.91e-47	157
GME5180_g	1.2335	G3M-7854-MONOMER	G3M-7854	PGSC0003DMP400042608	sphingolipid biosynthesis (plants)	PGSC0003DMP400042608	27.273	231	153	6	352	1023	65	287	9.6e-15	75.9
GME5182_g	1.69985	GIO2-2001-MONOMER	GIO2-2001	Cre02.g114500.t1.2	choline biosynthesis I	inorganic diphosphatase; phosphoethanolamine/phosphocholine phosphatase	30.319	188	101	5	922	1437	377	550	3.07e-15	80.9
GME5183_g	0.662297	G34-9338-MONOMER	G34-9338	Phpat.1Z028400.1.p	0	Transport of D-glycerate; Transport of D-glucarate; Transport of D-galactarate	26.064	188	130	4	190	753	1	179	4.86e-07	53.9
GME5186_g	1.7429	G33-8529-MONOMER	G33-8529	GSVIVT01000073001	0	mannosylglycoprotein endo-beta-mannosidase	29.231	455	266	16	1720	2982	47	479	4.64e-33	141
GME5187_g	2.09226	AT3G54840-MONOMER	AT3G54840	AT3G54840.1	0	GTPase; AT3G54840.1	32.584	178	115	5	1	522	25	201	7.69e-18	79.3
GME5195_g	2.09512	G3G-10968-MONOMER	G3G-10968	TRIUR3_10800-P1	0	vesicle-fusing ATPase	32.618	233	136	6	568	1224	357	582	1.44e-19	94.4
GME5197_g	1.96947	GN7F-15866-MONOMER	GN7F-15866	#N/A	#N/A		31.567	434	252	10	400	1650	96	501	3.63e-55	197
GME520_g	1.11448	G34-10725-MONOMER	G34-10725	Phpat.018G075700.1.p	0	phenylacetone monooxygenase	26.908	524	327	16	106	1584	11	509	7.56e-44	166
GME5200_g	2.18547	GN7V-63752-MONOMER	GN7V-63752	Glyma.12G087200.1.p	cutin biosynthesis // "suberin monomers biosynthesis"	palmitate-hydroxylase; oleate omega-hydroxylase; Glyma.12G087200.1.p	29.011	455	257	13	337	1656	77	480	8.72e-42	159
GME5201_g	2.59994	G3N-9158-MONOMER	G3N-9158	EMT07036	superpathway of lysine, threonine and methionine biosynthesis II // "threonine biosynthesis" // "isoleucine biosynthesis I" // "homoserine biosynthesis"	homoserine dehydrogenase	67.222	180	19	1	1	540	1	140	1.08e-74	234
GME5203_g	0.575554	G7187-MONOMER	G7187	yfbT	0	sugar phosphatase; glycerol-3-phosphatase	36.744	215	122	5	1	642	10	211	7.87e-28	107
GME5204_g	0.512274	G30-14727-MONOMER	G30-14727	Bra029185.1-P	0	dTDP-3-N-methylamino-4-oxo-2,3,6-trideoxy-alpha-D-glucose N-methyltransferase; dTDP-3-amino-4-oxo-2,3,6-trideoxy-alpha-D-glucose methyltransferase	38.255	149	84	5	163	597	160	304	1.89e-24	99.4
GME5205_g	2.44097	G3G-10825-MONOMER	G3G-10825	TRIUR3_23652-P1	0	beta-L-N-acetylhexosaminidase	67.085	398	131	0	247	1440	245	642	0	561
GME5206_g	2.26901	G3G-10825-MONOMER	G3G-10825	TRIUR3_23652-P1	0	beta-L-N-acetylhexosaminidase	70.899	378	110	0	172	1305	265	642	0	559
GME5207_g	1.44831	GDQC-2330-MONOMER	GDQC-2330	GRMZM2G049675_P01	0	carboxylesterase	33.333	123	72	2	496	834	84	206	2.36e-09	62
GME5211_g	2.22515	G3N-10845-MONOMER	G3N-10845	EMT13250	trehalose biosynthesis I	alpha,alpha-trehalose-phosphate synthase (UDP-forming)	26.799	403	270	9	412	1587	239	627	7.05e-29	124
GME5212_g	0.790644	G3P-9587-MONOMER	G3P-9587	evm.model.supercontig_85.107	0	3,9-dihydroxypterocarpan 6a-monooxygenase	28.406	433	278	12	178	1410	54	476	6.01e-36	142
GME5215_g	1.03379	G3B-8828-MONOMER	G3B-8828	Si017453m	0	carboxylesterase	30.859	256	151	4	127	837	19	267	3.36e-26	109
GME5217_g	1.56809	G30-10491-MONOMER	G30-10491	Bra009320.1-P	asparagine degradation I	beta-aspartyl-peptidase; Bra009320.1-P	32.838	606	344	19	1249	2946	593	1175	1.36e-67	250
GME5218_g	1.45829	G30-16210-MONOMER	G30-16210	Bra011314.1-P	threonine biosynthesis // "isoleucine biosynthesis I" // "aspartate biosynthesis" // "aspartate degradation II" // "aspartate degradation I"	aspartate transaminase	22.878	271	170	9	241	993	99	350	4.71e-06	52.8
GME5221_g	1.89549	G34-10329-MONOMER	G34-10329	Phpat.003G065000.1.p	valine degradation I	3-hydroxyisobutyrate dehydrogenase	40.653	337	163	8	31	1002	38	350	1.15e-67	231
GME5223_g	1.85258	G30-13192-MONOMER	G30-13192	Bra037183.1-P	0	alpha-mannosidase	66.019	103	34	1	322	630	1010	1111	3.44e-40	150
GME5226_g	1.47087	G3A-9064-MONOMER	G3A-9064	424064	0	stizolobate synthase	31.959	291	153	9	103	960	4	254	5.69e-39	140
GME5227_g	2.11422	G3F-8081-MONOMER	G3F-8081	Solyc04g009900.2.1	gluconeogenesis I	phosphoenolpyruvate carboxykinase (ATP)	27.778	270	175	6	400	1182	7	265	2.39e-31	123
GME5229_g	1.53214	GIO2-2224-MONOMER	GIO2-2224	#N/A	#N/A		53.425	146	65	2	232	663	167	311	1.43e-47	161
GME5233_g	2.10851	GN7F-22333-MONOMER	GN7F-22333	#N/A	#N/A		29.293	198	113	5	163	756	68	238	2.51e-17	82.4
GME5235_g	2.49567	GIO2-1652-MONOMER	GIO2-1652	Cre15.g640600.t1.2	0	Cre15.g640600.t1.2; protocatechuate 3,4-dioxygenase	28.758	153	83	6	349	774	161	298	3.11e-10	62.8
GME5237_g	1.95324	G34-6656-MONOMER	G34-6656	Phpat.008G054300.1.p	0	hydroxyacylglutathione hydrolase	39.298	285	121	9	1	777	1	259	3.2e-52	172
GME5239_g	1.49233	G30-13279-MONOMER	G30-13279	Bra002349.1-P	folate transformations II // "superpathway of lysine, threonine and methionine biosynthesis II" // "<i>S</i>-adenosyl-L-methionine cycle II" // "methionine biosynthesis II"	5-methyltetrahydropteroyltriglutamate-homocysteine S-methyltransferase; methionine synthase	27.639	720	418	31	391	2424	185	843	1.74e-62	231
GME524_g	#N/A	G33-7480-MONOMER	G33-7480	GSVIVT01009548001	phospholipid remodeling (phosphatidylcholine, yeast) // "phospholipases" // "phosphatidylcholine acyl editing"	phospholipase A2	32.627	236	147	4	37	720	582	813	1.92e-34	132
GME5243_g	1.26347	G3M-9378-MONOMER	G3M-9378	PGSC0003DMP400044991	0	galactan 1,3-beta-galactosidase	40.604	298	147	8	73	888	107	400	1.49e-63	213
GME5244_g	1.69093	G34-6933-MONOMER	G34-6933	Phpat.016G047400.1.p	pyridoxal 5'-phosphate biosynthesis II // "glutamine degradation I"	pyridoxal 5prime-phosphate synthase (glutamine hydrolyzing); pyridoxal 5'-phosphate synthase (glutamine hydrolyzing); Phpat.016G047400.1.p	70.915	306	69	2	136	1053	26	311	4.32e-144	412
GME5248_g	2.31905	G30-16504-MONOMER	G30-16504	Bra030681.1-P	plant sterol biosynthesis	methylsterol monooxygenase; Bra030681.1-P	44.898	196	79	1	10	510	8	203	6.94e-47	162
GME525_g	2.02145	GN7F-25417-MONOMER	GN7F-25417	#N/A	#N/A		25.957	235	145	8	55	678	3	235	4.17e-07	54.7
GME5255_g	1.55655	G2U-7256-MONOMER	G2U-7256	Bradi2g60350.1.p	0	heterotrimeric G-protein GTPase	35.922	103	59	2	142	438	31	130	1.81e-06	52
GME5263_g	1.71984	G3N-11660-MONOMER	G3N-11660	EMT09227	dolichyl-diphosphooligosaccharide biosynthesis	Dol-P-Man:Man5GlcNAc2-PP-Dol alpha-1,3-mannosyltransferase	35.429	175	81	5	277	795	481	625	6.22e-19	91.3
GME5264_g	1.26447	G3A-7336-MONOMER	G3A-7336	90954	tetrahydrofolate biosynthesis II	dihydrofolate synthase	26.994	326	194	11	3034	3975	58	351	5.91e-22	103
GME5267_g	1.82869	G37-11918-MONOMER	G37-11918	#N/A	#N/A		32.558	129	66	3	310	690	81	190	6.49e-10	58.9
GME5269_g	1.51455	G3G-10110-MONOMER	G3G-10110	TRIUR3_15188-P1	0	codeine 3-O-demethylase	27.813	320	199	11	79	1029	49	339	1.34e-20	94
GME527_g	#N/A	G3N-13618-MONOMER	G3N-13618	EMT23862	0	1,2-alpha-L-fucosidase; alpha-L-fucosidase	41.538	65	38	0	262	456	696	760	5.68e-09	58.2
GME5270_g	0.936425	AT2G38240-MONOMER	AT2G38240	AT2G38240	0	leucocyanidin oxygenase	23.734	316	203	11	31	966	32	313	8.56e-16	80.9
GME5271_g	1.95245	G34-5532-MONOMER	G34-5532	Phpat.001G003000.1.p	flavonoid biosynthesis (in equisetum)	flavonol synthase	28.322	286	182	12	73	912	14	282	7.46e-23	99.4
GME5273_g	1.31447	G34-9368-MONOMER	G34-9368	Phpat.017G013500.1.p	fatty acid &alpha;-oxidation I	aldehyde dehydrogenase [NAD(P)+]	42.478	452	254	3	19	1365	5	453	3.01e-95	311
GME5276_g	0.664201	G30-15114-MONOMER	G30-15114	Bra004867.1-P	leucopelargonidin and leucocyanidin biosynthesis // "flavonoid biosynthesis (in equisetum)" // "flavonoid biosynthesis"	flavanone 3-dioxygenase	28.87	239	124	8	79	660	53	290	3.92e-14	73.9
GME5277_g	1.20401	G37-16354-MONOMER	G37-16354	Potri.001G451600.1	leucopelargonidin and leucocyanidin biosynthesis // "flavonoid biosynthesis (in equisetum)" // "pinobanksin biosynthesis" // "flavonoid biosynthesis" // "leucodelphinidin biosynthesis"	flavanone 3-dioxygenase	34.454	119	67	3	796	1143	218	328	2.01e-11	67
GME5279_g	0.462067	G3E-21609-MONOMER	G3E-21609	Pavir.Ha00121.1.p	dhurrin degradation	hydroxymandelonitrile lyase	27.92	351	217	14	265	1272	88	417	1.06e-25	111
GME528_g	0.334931	G2Z-13646-MONOMER	G2Z-13646	cassava4.1_023330m	0	cassava4.1_023330m	38.983	177	88	3	535	1065	25	181	1.6e-31	120
GME5290_g	2.07668	GIO2-1844-MONOMER	GIO2-1844	Cre04.g214500.t1.1	reductive TCA cycle I	oxalosuccinate decarboxylase; isocitrate dehydrogenase (NADP+)	62.704	429	132	4	19	1236	8	431	0	550
GME5292_g	0.679047	G3N-7526-MONOMER	G3N-7526	EMT21281	0	myosin ATPase	45.361	97	46	2	862	1143	1586	1678	5.66e-16	82
GME5293_g	1.9058	G3N-10384-MONOMER	G3N-10384	EMT28432	0	glucan endo-1,3-beta-D-glucosidase	39.167	120	72	1	112	471	576	694	3.55e-28	113
GME5294_g	2.95861	G3A-5887-MONOMER	G3A-5887	61485	0	beta-galactosidase	27.485	342	206	12	172	1137	7	326	2.15e-20	99
GME5297_g	1.62229	G3C-7563-MONOMER	G3C-7563	Sobic.003G427200.1.p	superpathway of pyrimidine deoxyribonucleotides <i>de novo</i> biosynthesis // "superpathway of pyrimidine ribonucleotides <i>de novo</i> biosynthesis" // "UMP biosynthesis"	orotidine-5'-phosphate decarboxylase; orotate phosphoribosyltransferase	38.462	117	63	4	46	393	272	380	2.08e-14	78.2
GME5299_g	1.79819	GN7F-17415-MONOMER	GN7F-17415	LOC_Os09g08990.1	flavonol biosynthesis // "luteolin biosynthesis"	flavonoid 3'-monooxygenase	34.47	264	161	6	229	1008	259	514	5.23e-38	144
GME5301_g	1.79475	G34-6767-MONOMER	G34-6767	Phpat.022G021600.1.p	superpathay of heme biosynthesis from glutamate // "chlorophyllide <i>a</i> biosynthesis I (aerobic, light-dependent)" // "heme biosynthesis I (aerobic)" // "chlorophyllide <i>a</i> biosynthesis III (aerobic, light independent)"	coproporphyrinogen oxidase	47.429	350	146	8	13	1053	113	427	4.58e-103	311
GME5311_g	1.12646	G33-11509-MONOMER	G33-11509	GSVIVT01022356001	benzoate biosynthesis III (CoA-dependent, non-&beta;-oxidative) // "fatty acid &alpha;-oxidation I"	aldehyde dehydrogenase (NAD+)	36.697	436	237	8	1	1215	106	533	9.78e-87	291
GME5313_g	1.99621	G34-9801-MONOMER	G34-9801	Phpat.018G064900.1.p	0	nucleoside-triphosphatase	32.092	349	195	6	1153	2184	10	321	8.39e-48	176
GME5316_g	1.18616	GN7F-28286-MONOMER	GN7F-28286	LOC_Os11g07930.1	very long chain fatty acid biosynthesis II // "very long chain fatty acid biosynthesis I"	LOC_Os11g07930.1	36.683	199	115	5	313	888	53	247	1.66e-23	101
GME5329_g	1.61536	G2U-9941-MONOMER	G2U-9941	Bradi2g11620.2.p	0	flavonone 3prime-hydroxylase; flavonoid 3',5'-hydroxylase; 3' hydroxy flavanone 5prime-hydroxylase	28.378	444	259	17	190	1431	67	481	9.62e-32	130
GME5330_g	0.420771	G37-9536-MONOMER	G37-9536	Potri.012G089900.1	0	solavetivol monooxygenase; (-)-vetispiradiene monooxygenase; premnaspirodiene oxygenase	28.736	435	290	10	148	1425	51	474	2.87e-43	162
GME5332_g	0.956388	G3A-6451-MONOMER	G3A-6451	442454	dolichyl-diphosphooligosaccharide biosynthesis	Dol-P-Man:Man8GlcNAc2-PP-Dol alpha-1,2-mannosyltransferase; Dol-P-Man:Man6GlcNAc2-PP-Dol alpha-1,2-mannosyltransferase	27.027	481	258	16	2935	4344	936	1334	1.17e-23	111
GME5333_g	2.0693	G34-9576-MONOMER	G34-9576	Phpat.1Z013500.1.p	flavin biosynthesis I (bacteria and plants)	GTP cyclohydrolase II	29.897	194	104	8	931	1458	198	377	5.33e-13	72.8
GME5334_g	0.840404	G2Z-10375-MONOMER	G2Z-10375	cassava4.1_031481m	0	4'-methoxyisoflavone 2'-hydroxylase	28.68	394	240	14	16	1128	52	427	4.3e-32	129
GME534_g	1.904	G3P-8280-MONOMER	G3P-8280	evm.model.supercontig_456.2	0	evm.model.supercontig_456.2	43.478	92	47	3	76	345	26	114	3.71e-14	66.6
GME5345_g	1.94736	AT3G25900-MONOMER	AT3G25900	AT3G25900.1	S-methylmethionine cycle // "superpathway of lysine, threonine and methionine biosynthesis II" // "methionine biosynthesis II"	homocysteine S-methyltransferase; S-methylmethionine:homocysteine S-methyltransferase	30.702	342	162	9	1333	2334	32	306	1.78e-33	134
GME5346_g	1.49872	G34-8516-MONOMER	G34-8516	Phpat.1Z034200.1.p	<i>N</i>-acetylglucosamine degradation I	glucosamine-6-phosphate deaminase	39.419	241	135	2	2479	3171	7	246	5.72e-48	173
GME535_g	2.93213	GN7F-24875-MONOMER	GN7F-24875	#N/A	#N/A		25.926	270	187	8	22	828	4	261	2.81e-10	63.2
GME5353_g	1.39223	G2Z-12645-MONOMER	G2Z-12645	cassava4.1_023065m	0	estradiol 17beta-dehydrogenase	26.22	328	201	10	1501	2454	532	828	3.11e-15	84
GME5356_g	0.675606	AT2G35660-MONOMER	AT2G35660	AT2G35660.1	0	monooxygenase	26.409	337	180	16	16	972	46	332	1.1e-10	64.3
GME5357_g	2.3382	G3F-8998-MONOMER	G3F-8998	Solyc12g005200.1.1	0	acrylyl-CoA reductase (NADH)	49.123	228	99	5	355	1008	132	352	1.82e-53	181
GME5363_g	1.84329	G37-16440-MONOMER	G37-16440	Potri.013G046100.1	gluconeogenesis I	phosphoenolpyruvate carboxykinase (ATP)	29.389	262	177	4	61	831	9	267	4.72e-27	114
GME5364_g	1.88211	G30-15333-MONOMER	G30-15333	Bra017025.1-P	dolichyl-diphosphooligosaccharide biosynthesis	GDP-Man:Man3GlcNAc2-PP-Dol alpha-1,2-mannosyltransferase	38.667	150	82	3	688	1107	192	341	2.09e-22	100
GME5369_g	1.57255	G3F-7425-MONOMER	G3F-7425	Solyc04g009910.2.1	gluconeogenesis I	phosphoenolpyruvate carboxykinase (ATP)	32.979	188	115	5	1528	2073	91	273	7.91e-19	89.4
GME5370_g	1.90412	G30-9245-MONOMER	G30-9245	Bra008938.1-P	aerobic respiration I (cytochrome c) // "NAD/NADH phosphorylation and dephosphorylation" // "aerobic respiration III (alternative oxidase pathway)"	NADH dehydrogenase; NADH:ubiquinone reductase (H+-translocating)	69.903	206	54	1	64	681	19	216	1.15e-89	265
GME5372_g	0.821673	G34-8239-MONOMER	G34-8239	Phpat.009G050400.1.p	sulfide oxidation III (sulfur dioxygenase)	S-sulfanylglutathione dioxygenase; sulfur dioxygenase	31.878	229	109	9	1156	1809	71	263	8.74e-20	93.2
GME5373_g	1.34597	G30-11230-MONOMER	G30-11230	Bra024153.1-P	phytochelatins biosynthesis // "glutathione-mediated detoxification II"	gamma-glutamyl hydrolase; glutathione gamma-glutamylcysteinyltransferase; gamma-glutamyltransferase; Bra024153.1-P	43.816	477	259	6	226	1647	72	542	1.11e-116	369
GME5378_g	1.23317	G3B-7312-MONOMER	G3B-7312	Si006019m	D-<i>myo</i>-inositol (1,4,5)-trisphosphate biosynthesis // "3-phosphoinositide biosynthesis"	1-phosphatidylinositol 4-kinase	32.727	165	93	6	307	780	141	294	5.26e-09	62
GME5381_g	1.62108	G3C-10061-MONOMER	G3C-10061	Sobic.006G127600.1.p	0	mannosyl-oligosaccharide 1,2-alpha-mannosidase	25.664	339	202	12	121	1107	302	600	3.46e-16	82.8
GME5388_g	0.49005	AT4G32320-MONOMER	AT4G32320	AT4G32320.1	L-ascorbate degradation V // "ascorbate glutathione cycle"	L-ascorbate peroxidase	27.241	290	142	11	109	924	91	329	2.04e-13	72.4
GME5391_g	1.65056	GIO2-1780-MONOMER	GIO2-1780	Cre07.g317250.t1.1	chitin degradation II	chitinase	27.273	451	221	13	793	1833	555	1002	2.95e-38	154
GME5392_g	1.53553	G3C-7625-MONOMER	G3C-7625	Sobic.004G338000.1.p	gluconeogenesis I	phosphoenolpyruvate carboxykinase (ATP)	34.091	176	82	4	1225	1722	13	164	7.17e-17	84
GME5396_g	1.65886	G33-6648-MONOMER	G33-6648	GSVIVT01001694001	0	nucleoside-triphosphatase	37.987	308	171	7	1471	2370	2	297	3.03e-52	191
GME5397_g	0.388668	GIO2-4750-MONOMER	GIO2-4750	#N/A	#N/A		29.66	617	376	18	58	1836	15	597	5.85e-61	215
GME5399_g	1.30258	G37-10810-MONOMER	G37-10810	Potri.013G075600.1	cutin biosynthesis // "suberin monomers biosynthesis"	Potri.013G075600.1; oleate omega-hydroxylase	30.792	341	197	9	34	1035	173	481	4.83e-39	147
GME54_g	0.99444	G3A-8071-MONOMER	G3A-8071	412537	0	(+)-germacrene D synthase	29	200	140	2	343	942	124	321	5.29e-16	80.1
GME5400_g	1.43147	GDQC-3728-MONOMER	GDQC-3728	GRMZM5G836174_P02	phosphate acquisition	acid phosphatase	37.86	243	138	5	25	729	5	242	8.3e-42	145
GME5401_g	1.7053	GDQC-104704-MONOMER	GDQC-104704	#N/A	#N/A		32.314	229	135	7	1336	1992	1443	1661	2.71e-18	93.6
GME5409_g	1.04712	AT1G35250-MONOMER	AT1G35250	AT1G35250	acyl-ACP thioesterase pathway	acyl-lipid thioesterase	28.521	284	145	9	409	1260	93	318	1.76e-14	79.3
GME541_g	1.63585	G3P-5625-MONOMER	G3P-5625	evm.model.supercontig_16.39	0	evm.model.supercontig_16.39; carboxymethylenebutenolidase	30	260	155	7	1	765	1	238	2.05e-23	97.4
GME5414_g	3.16148	G34-6837-MONOMER	G34-6837	Phpat.016G046600.1.p	formate oxidation to CO<sub>2</sub>	formate dehydrogenase	52.473	364	167	2	70	1161	36	393	5.33e-132	386
GME5418_g	2.74399	G34-8153-MONOMER	G34-8153	Phpat.003G002900.1.p	0	Transport of L-fucose	46.684	392	202	3	31	1203	17	402	5.72e-93	289
GME5419_g	2.00213	G3A-8108-MONOMER	G3A-8108	80581	purine nucleotides degradation I (plants) // "adenosine nucleotides degradation I"	inosine nucleosidase	35.071	211	102	7	31	657	13	190	1.24e-20	94.7
GME5420_g	2.24335	GN7V-46463-MONOMER	GN7V-46463	Glyma.15G129100.1.p	hispidol biosynthesis	peroxidase; Glyma.15G129100.1.p	22.128	235	135	6	178	756	265	493	2.17e-07	54.3
GME5421_g	0.339444	G3M-9491-MONOMER	G3M-9491	PGSC0003DMP400055347	matairesinol biosynthesis	PGSC0003DMP400055347	34.021	97	55	1	82	372	11	98	8.99e-09	55.1
GME5422_g	1.51684	G3A-8300-MONOMER	G3A-8300	411467	0	arsenate-mycothiol transferase	45.228	241	105	3	28	750	81	294	1.06e-43	155
GME5423_g	1.41825	G3A-8300-MONOMER	G3A-8300	411467	0	arsenate-mycothiol transferase	68.182	44	14	0	4	135	389	432	2.57e-13	65.5
GME5424_g	1.10489	G3B-8348-MONOMER	G3B-8348	Si023146m	0	Si023146m	37.037	108	61	5	157	474	1	103	8.08e-09	57.4
GME5428_g	1.85412	G2Z-8120-MONOMER	G2Z-8120	cassava4.1_012407m	mannitol biosynthesis	mannose-6-phosphate 6-reductase	35.463	313	193	5	2215	3153	7	310	1.55e-58	206
GME5430_g	1.38009	G34-7340-MONOMER	G34-7340	Phpat.1Z027100.1.p	0	carboxylesterase	34.426	122	75	2	307	672	404	520	1.6e-10	66.6
GME5432_g	1.02938	G3B-11021-MONOMER	G3B-11021	Si026527m	methionine salvage cycle I (bacteria and plants) // "methionine salvage cycle II (plants)" // "<i>S</i>-methyl-5-thio-&alpha;-D-ribose 1-phosphate degradation"	5-methylthioribose-1-phosphate isomerase	43.008	379	190	5	10	1146	7	359	2.04e-83	260
GME5434_g	1.75874	G33-10092-MONOMER	G33-10092	GSVIVT01038788001	0	amidase	39.048	105	64	0	160	474	502	606	6.02e-14	76.3
GME5435_g	1.54271	G34-8398-MONOMER	G34-8398	Phpat.016G056900.1.p	0	thiol oxidase	37.939	427	207	13	106	1332	56	442	4e-83	268
GME544_g	0.604798	G3P-9284-MONOMER	G3P-9284	evm.model.supercontig_162.35	gluconeogenesis I	phosphoenolpyruvate carboxykinase (ATP)	30.07	286	160	11	58	870	5	265	1.45e-22	101
GME5441_g	1.49999	GIO2-4323-MONOMER	GIO2-4323	Cre03.g203850.t1.2	sulfate reduction II (assimilatory) // "sulfate activation for sulfonation"	sulfate adenylyltransferase	39.075	389	219	6	13	1164	80	455	1.1e-81	265
GME5445_g	1.53653	G3N-14281-MONOMER	G3N-14281	EMT22185	0	xenobiotic-transporting ATPase	45.041	726	331	16	643	2763	636	1312	2.86e-159	537
GME5448_g	1.89489	AT3G04530-MONOMER	AT3G04530	AT3G04530.1	gluconeogenesis I	phosphoenolpyruvate carboxykinase (ATP)	32.381	210	135	4	724	1350	69	272	4.2e-26	109
GME5466_g	1.16724	G30-9628-MONOMER	G30-9628	Bra017364.1-P	0	steroid sulfotransferase	36.207	232	115	7	46	693	53	267	1.42e-30	122
GME5472_g	#N/A	G34-9346-MONOMER	G34-9346	Phpat.006G063300.1.p	superpathway of adenosine nucleotides <i>de novo</i> biosynthesis I // "superpathway of purine nucleotides <i>de novo</i> biosynthesis I" // "adenosine ribonucleotides <i>de novo</i> biosynthesis"	H+-transporting two-sector ATPase	57.759	116	49	0	4	351	8	123	7.6e-46	146
GME5476_g	1.49863	G2Z-6984-MONOMER	G2Z-6984	cassava4.1_009154m	superpathway of phosphatidylcholine biosynthesis // "phosphatidylcholine biosynthesis I" // "superpathway of choline biosynthesis" // "phospholipid biosynthesis II" // "choline biosynthesis I" // "phosphatidylethanolamine biosynthesis II"	ethanolamine kinase; choline kinase	34.225	374	191	12	268	1383	53	373	1.95e-57	197
GME5478_g	1.69129	G30-11907-MONOMER	G30-11907	Bra027370.1-P	0	(S)-2-hydroxy-acid oxidase	60	65	26	0	520	714	27	91	8.4e-17	86.7
GME5479_g	1.85208	GDQC-104704-MONOMER	GDQC-104704	#N/A	#N/A		29.293	297	183	10	109	948	1437	1723	6.59e-23	102
GME5480_g	1.32309	G2T-9418-MONOMER	G2T-9418	MLOC_57391.1	0	chitinase	36.615	325	167	11	19	963	2	297	1.22e-39	147
GME5483_g	0.536469	GDQC-106833-MONOMER	GDQC-106833	#N/A	#N/A		40.26	77	30	1	316	546	276	336	3.18e-11	65.1
GME5487_g	1.16838	GN7F-24928-MONOMER	GN7F-24928	LOC_Os06g51150.1	superoxide radicals degradation // "reactive oxygen species degradation (mammalian)"	catalase-peroxidase	44.835	484	238	11	88	1479	1	475	3.2e-120	371
GME5493_g	1.49759	MONOMER-15189	G-11623	SAC1	0	phosphatidylinositol 3-phosphate 3-phosphatase; phosphatidylinositol 4-phosphate 4-phosphatase; phosphatidylinositol 3,5-bisphosphate 5-phosphatase	38.591	596	333	14	28	1761	6	586	1.83e-131	402
GME5498_g	1.47122	GN7F-18774-MONOMER	GN7F-18774	LOC_Os07g23740.1	0	sterol 3beta-glucosyltransferase	36.853	464	255	12	2803	4146	113	554	5.6e-70	248
GME5499_g	1.63484	GIO2-717-MONOMER	GIO2-717	Cre02.g104100.t1.2	0	thymine dioxygenase	36.646	322	126	7	5941	6690	146	461	4.44e-46	176
GME55_g	1.13979	G3A-10043-MONOMER	G3A-10043	402353	0	(+)-germacrene D synthase	24.759	311	210	7	70	948	30	334	2.02e-16	81.3
GME5500_g	1.2818	G37-15319-MONOMER	G37-15319	Potri.019G018100.1	gluconeogenesis I	phosphoenolpyruvate carboxykinase (ATP)	26.28	293	174	6	3214	4086	15	267	5.64e-21	96.7
GME5504_g	1.39211	G3A-10498-MONOMER	G3A-10498	440599	0	fatty-acyl-CoA-transporting ATPase	35.703	619	359	12	223	2001	56	661	4.68e-114	360
GME5508_g	1.88411	G30-13266-MONOMER	G30-13266	Bra034848.1-P	cytokinins 9-<i>N</i>-glucoside biosynthesis // "cytokinins 7-<i>N</i>-glucoside biosynthesis"	cytokinin 7-beta-glucosyltransferase; Bra034848.1-P	24.39	287	173	13	811	1608	446	709	1.23e-06	54.3
GME5510_g	1.8485	GSP-6028-MONOMER	GSP-6028	Spipo26G0006800	ornithine-citrulline shuttle	Spipo26G0006800	26.941	219	147	5	598	1248	64	271	1.14e-09	62
GME5512_g	1.26422	GN7V-65920-MONOMER	GN7V-65920	Glyma.09G077400.1.p	0	deoxynucleotide 3'-phosphatase	30.645	186	110	7	133	672	105	277	2.14e-15	76.6
GME5513_g	1.26221	CHLREDRAFT_196834-MONOMER	CHLREDRAFT_196834	#N/A	#N/A		53.636	110	49	2	4	330	3	111	1.21e-34	119
GME5514_g	2.39828	G3G-10400-MONOMER	G3G-10400	TRIUR3_07076-P1	triacylglycerol degradation	triacylglycerol lipase	36.264	91	57	1	3364	3636	110	199	6.43e-07	56.6
GME5517_g	1.34529	G3E-20338-MONOMER	G3E-20338	Pavir.J21925.1.p	dolichyl-diphosphooligosaccharide biosynthesis	Dol-P-Glc:Glc2Man9GlcNAc2-PP-Dol alpha-1,2-glucosyltransferase	32.911	474	246	12	52	1293	14	475	3.09e-49	178
GME5520_g	1.08802	GDQC-105422-MONOMER	GDQC-105422	#N/A	#N/A		30.412	194	102	4	865	1425	215	382	1.52e-12	73.9
GME5521_g	2.03034	GDQC-6563-MONOMER	GDQC-6563	GRMZM5G819320_P01	indole-3-acetate biosynthesis II	amidase; GRMZM5G819320_P01	44.211	95	53	0	331	615	172	266	3.71e-14	73.9
GME5526_g	1.06611	G3B-11012-MONOMER	G3B-11012	Si013509m	phospholipid remodeling (phosphatidylcholine, yeast) // "phospholipases" // "phosphatidylcholine acyl editing"	phospholipase A2	25.478	314	176	9	37	978	267	522	1.71e-16	85.1
GME5529_g	2.08614	G37-15616-MONOMER	G37-15616	Potri.001G067900.1	aerobic respiration I (cytochrome c)	ubiquinol-cytochrome-c reductase	58.929	168	68	1	289	792	110	276	1.19e-66	209
GME5530_g	0.824499	G3E-15613-MONOMER	G3E-15613	Pavir.Bb03278.1.p	glycerol and glycerophosphodiester degradation // "glycerophosphodiester degradation"	glycerophosphodiester phosphodiesterase	23.851	348	202	13	79	1014	49	369	9.09e-09	58.5
GME5536_g	1.2877	G2Z-12776-MONOMER	G2Z-12776	cassava4.1_015076m	0	carboxymethylenebutenolidase	29.317	249	155	10	895	1626	6	238	1.55e-20	92.8
GME5539_g	0.707653	G3B-8353-MONOMER	G3B-8353	Si016676m	0	amidase	33.333	117	71	2	19	348	495	611	1.4e-06	52.8
GME5540_g	1.12164	G3F-10620-MONOMER	G3F-10620	Solyc09g065740.1.1	0	Solyc09g065740.1.1	31.204	407	261	4	4	1179	40	442	2.92e-42	158
GME5543_g	1.72957	GDQC-114614-MONOMER	GDQC-114614	#N/A	#N/A		42.222	90	48	2	1804	2061	127	216	1.16e-12	73.9
GME5545_g	1.18392	GIO2-2361-MONOMER	GIO2-2361	#N/A	#N/A		29.864	3459	2119	72	1213	11319	1071	4312	0	1406
GME5546_g	1.99079	G34-8006-MONOMER	G34-8006	Phpat.005G056000.1.p	superpathway of lysine, threonine and methionine biosynthesis II // "threonine biosynthesis" // "isoleucine biosynthesis I" // "threonine biosynthesis from homoserine" // "methionine biosynthesis II"	homoserine kinase	28.736	348	195	13	1	1020	100	402	1.29e-14	76.6
GME5556_g	1.6363	G37-12038-MONOMER	G37-12038	Potri.001G014000.1	lipoate biosynthesis and incorporation I	lipoyl(octanoyl) transferase	34.375	192	112	7	49	618	17	196	2.68e-24	99.8
GME5562_g	1.58899	G34-7791-MONOMER	G34-7791	Phpat.001G127800.1.p	0	cadmium-transporting ATPase	53.923	599	261	2	325	2082	155	751	0	662
GME5564_g	1.22652	GSP-5972-MONOMER	GSP-5972	Spipo6G0027800	galactose degradation I (Leloir pathway) // "galactose degradation III" // "stachyose degradation"	galactokinase	31.441	458	248	11	10	1365	5	402	8.09e-49	176
GME5568_g	1.15091	G33-8788-MONOMER	G33-8788	GSVIVT01027538001	detoxification of reactive carbonyls in chloroplasts	GSVIVT01027538001	31.02	245	132	7	58	765	33	249	6.09e-21	97.1
GME5569_g	1.27828	G33-8788-MONOMER	G33-8788	GSVIVT01027538001	detoxification of reactive carbonyls in chloroplasts	GSVIVT01027538001	32.231	242	131	7	61	765	34	249	5.29e-25	105
GME5570_g	2.33544	G30-12847-MONOMER	G30-12847	Bra021285.1-P	trehalose degradation II (trehalase)	aldose 1-epimerase	29.851	335	160	12	67	1056	23	287	7.02e-18	86.3
GME5571_g	1.31762	GN7F-30168-MONOMER	GN7F-30168	#N/A	#N/A		32.843	204	122	4	67	678	58	246	1.01e-22	99.4
GME5579_g	0.0648906	G3F-12676-MONOMER	G3F-12676	Solyc08g059760.2.1	L-ascorbate degradation V // "ascorbate glutathione cycle"	L-ascorbate peroxidase	28.846	260	142	10	142	876	87	318	4.6e-21	96.3
GME5581_g	1.27181	GDQC-4754-MONOMER	GDQC-4754	#N/A	#N/A		27.083	192	101	3	55	621	98	253	1.54e-10	66.2
GME5587_g	1.25631	GIO2-539-MONOMER	GIO2-539	Cre09.g394658.t1.1	0	aldehyde reductase	42.671	307	148	10	16	888	46	340	1.72e-66	214
GME5594_g	1.74469	G33-12301-MONOMER	G33-12301	GSVIVT01018780001	leucopelargonidin and leucocyanidin biosynthesis // "flavonoid biosynthesis (in equisetum)" // "pinobanksin biosynthesis" // "flavonoid biosynthesis" // "leucodelphinidin biosynthesis"	flavanone 3-dioxygenase	31.858	452	268	10	2545	3858	972	1397	2.08e-56	218
GME5597_g	0.874093	G3M-8825-MONOMER	G3M-8825	PGSC0003DMP400003867	0	glutathione transferase	31.858	113	74	3	103	435	63	174	4.53e-07	50.1
GME5599_g	1.32417	GIO2-716-MONOMER	GIO2-716	Cre11.g467678.t1.1	0	guanylate cyclase	32.117	274	154	10	1546	2313	311	570	7.65e-20	98.6
GME56_g	0.894538	G34-6943-MONOMER	G34-6943	Phpat.009G069600.1.p	0	homoserine O-acetyltransferase	31.401	207	126	8	31	636	192	387	1.33e-13	74.7
GME5601_g	1.70624	GQT-4397-MONOMER	GQT-4397	AT5G02780.1	glutathione-mediated detoxification II	glutathione transferase	29.688	192	112	6	25	579	33	208	9.84e-13	67.4
GME5603_g	2.15553	G3F-8447-MONOMER	G3F-8447	Solyc09g065540.2.1	leucine degradation I	methylcrotonoyl-CoA carboxylase	55.644	505	188	3	241	1743	39	511	0	538
GME5607_g	1.01454	G34-8457-MONOMER	G34-8457	Phpat.018G045900.1.p	0	Ca2+-transporting ATPase	42.141	1037	492	19	115	3147	2	956	0	733
GME5618_g	1.00397	G3N-9741-MONOMER	G3N-9741	EMT03430	phospholipases // "D-<i>myo</i>-inositol (1,4,5)-trisphosphate biosynthesis" // "D-<i>myo</i>-inositol-5-phosphate metabolism" // "phosphatidate metabolism, as a signaling molecule"	phosphoinositide phospholipase C	30.035	283	171	6	16	819	989	1259	9.23e-27	111
GME5621_g	1.49414	GIO2-2701-MONOMER	GIO2-2701	Cre02.g116950.t1.2	0	amidase	29.87	231	109	7	586	1263	134	316	9.04e-09	59.7
GME5632_g	0.254868	G34-10167-MONOMER	G34-10167	Phpat.1Z054600.1.p	0	NAD(P)H dehydrogenase (quinone); Phpat.1Z054600.1.p	32.735	223	146	4	16	681	5	224	1.93e-28	112
GME5642_g	1.34671	GSP-7394-MONOMER	GSP-7394	Spipo4G0041600	acyl carrier protein metabolism I	holo-[acyl-carrier-protein] synthase	29.323	133	78	4	115	495	106	228	6.4e-06	48.1
GME5660_g	0.667482	G34-10774-MONOMER	G34-10774	Phpat.015G090100.1.p	glutathione redox reactions I // "reactive oxygen species degradation (mammalian)"	glutathione transferase; glutathione peroxidase	44.131	213	111	5	1	627	1	209	3.91e-50	164
GME5669_g	3.17339	G3C-11497-MONOMER	G3C-11497	Sobic.008G006200.1.p	eumelanin biosynthesis	L-dopachrome isomerase; phenylpyruvate tautomerase	40	115	67	1	1	339	1	115	3.96e-21	83.2
GME5674_g	2.33711	GDQC-111871-MONOMER	GDQC-111871	#N/A	#N/A		33.628	113	70	3	559	894	123	231	1.61e-13	74.7
GME5676_g	2.2085	G2Z-7468-MONOMER	G2Z-7468	cassava4.1_003490m	superpathway of acetyl-CoA biosynthesis // "superpathway of cytosolic glycolysis (plants), pyruvate dehydrogenase and TCA cycle" // "pyruvate decarboxylation to acetyl CoA"	dihydrolipoyllysine-residue acetyltransferase	62.195	82	29	1	1	246	91	170	1.52e-25	107
GME568_g	1.26933	GDQC-6447-MONOMER	GDQC-6447	GRMZM2G369069_P02	superpathway of carotenoid biosynthesis // "<i>trans</i>-lycopene biosynthesis II (plants)"	15-cis-phytoene desaturase	40.196	102	58	1	1153	1449	474	575	4.73e-17	87.4
GME5681_g	#N/A	G3G-10290-MONOMER	G3G-10290	TRIUR3_14664-P1	0	H+-exporting ATPase	28.017	232	155	5	2374	3060	1	223	9.34e-14	78.6
GME5682_g	-0.18541	GSP-7052-MONOMER	GSP-7052	Spipo2G0086700	flavonol biosynthesis // "luteolin biosynthesis"	flavonoid 3'-monooxygenase	33.478	230	151	2	19	702	247	476	2.1e-32	125
GME5683_g	1.12499	GIO2-4468-MONOMER	GIO2-4468	#N/A	#N/A		30	360	167	17	79	1026	27	345	1.16e-18	91.7
GME5687_g	2.33767	G3M-11323-MONOMER	G3M-11323	PGSC0003DMP400038840	0	sterol 3beta-glucosyltransferase	30	480	299	11	88	1476	30	489	1.04e-64	221
GME5688_g	1.80846	G3F-11769-MONOMER	G3F-11769	Solyc06g072380.2.1	0	FAD-AMP lyase (cyclizing); glycerone kinase; triokinase	39.044	502	250	18	1	1461	1	461	2.71e-80	263
GME5695_g	0.579382	G33-10399-MONOMER	G33-10399	GSVIVT01025078001	0	chitinase	25.368	272	149	12	163	948	54	281	1.25e-09	60.5
GME5696_g	1.71983	G3C-10573-MONOMER	G3C-10573	Sobic.006G276100.1.p	phospholipid remodeling (phosphatidylcholine, yeast) // "phospholipases" // "phosphatidylcholine acyl editing"	phospholipase A2	32.653	245	144	7	136	843	303	535	1.27e-27	120
GME57_g	1.31717	G3F-12597-MONOMER	G3F-12597	Solyc03g097440.2.1	0	Solyc03g097440.2.1; 11beta-hydroxysteroid dehydrogenase; estradiol 17beta-dehydrogenase	26.28	293	174	8	154	1002	53	313	7.81e-17	82.4
GME5703_g	1.14505	G3N-10641-MONOMER	G3N-10641	EMT12354	0	3,5-dimethoxyphenol O-methyltransferase; 3,5-dihydroxyanisole O-methyltransferase	28.659	164	89	5	1138	1572	52	206	9.36e-08	57.4
GME5705_g	1.87069	GN7F-26113-MONOMER	GN7F-26113	LOC_Os06g05900.1	ubiquinol-9 biosynthesis (eukaryotic)	3-demethylubiquinone-9 3-O-methyltransferase; 2-polyprenyl-6-hydroxyphenyl methylase; polyprenyldihydroxybenzoate methyltransferase	43.458	214	104	3	130	771	80	276	7.89e-31	120
GME5708_g	1.73232	GIO2-3628-MONOMER	GIO2-3628	Cre02.g076800.t1.2	0	Delta14-sterol reductase	28.97	466	255	16	121	1431	8	426	1.12e-48	174
GME5711_g	1.89048	G3E-17913-MONOMER	G3E-17913	Pavir.J31697.1.p	triacylglycerol biosynthesis	diacylglycerol O-acyltransferase	31.727	249	158	4	958	1680	102	346	7.85e-37	142
GME5715_g	2.31834	G37-12282-MONOMER	G37-12282	#N/A	#N/A		31.496	127	66	4	322	696	109	216	8.77e-09	57.8
GME5720_g	2.03275	GDQC-107168-MONOMER	GDQC-107168	#N/A	#N/A		34.426	732	383	15	2458	4542	84	755	3.14e-101	352
GME5723_g	1.30056	G3A-9492-MONOMER	G3A-9492	227647	fatty acid &alpha;-oxidation I // "benzoate biosynthesis III (CoA-dependent, non-&beta;-oxidative)"	aldehyde dehydrogenase [NAD(P)+]	33.058	121	57	2	19	318	338	455	5.93e-07	49.7
GME5725_g	0.788987	G3M-10800-MONOMER	G3M-10800	PGSC0003DMP400045219	leucopelargonidin and leucocyanidin biosynthesis // "flavonoid biosynthesis (in equisetum)" // "pinobanksin biosynthesis" // "flavonoid biosynthesis"	flavanone 3-dioxygenase	28.458	253	162	8	79	831	32	267	3.66e-18	86.3
GME5726_g	0.96584	G3G-10110-MONOMER	G3G-10110	TRIUR3_15188-P1	0	codeine 3-O-demethylase	26.557	305	199	9	316	1206	49	336	1.21e-19	92
GME5729_g	0.831721	G34-9801-MONOMER	G34-9801	Phpat.018G064900.1.p	0	nucleoside-triphosphatase	32.941	340	197	6	1009	2028	23	331	6.89e-54	190
GME5736_g	1.71206	G34-10845-MONOMER	G34-10845	Phpat.014G011300.1.p	arginine degradation VI (arginase 2 pathway) // "proline biosynthesis III" // "L-<i>N<sup>&delta;</sup></i>-acetylornithine biosynthesis" // "arginine degradation I (arginase pathway)"	ornithine aminotransferase	53.261	276	114	4	1	816	199	463	1.69e-94	289
GME5737_g	2.00477	G33-9606-MONOMER	G33-9606	GSVIVT01021525001	arginine degradation VI (arginase 2 pathway) // "proline biosynthesis III" // "L-<i>N<sup>&delta;</sup></i>-acetylornithine biosynthesis" // "arginine degradation I (arginase pathway)"	ornithine aminotransferase	69.388	147	45	0	109	549	29	175	3.52e-74	232
GME5755_g	1.9463	G3A-10240-MONOMER	G3A-10240	#N/A	#N/A	231364	30.645	186	93	5	13	465	4	188	1.27e-20	85.9
GME5756_g	1.20144	G3B-12862-MONOMER	G3B-12862	Si016996m	biotin biosynthesis from 8-amino-7-oxononanoate I	biotin synthase; adrenodoxin-NADP+ reductase	34.2	500	274	17	7	1458	35	495	2.85e-64	218
GME5763_g	1.83967	G34-5794-MONOMER	G34-5794	Phpat.007G099000.1.p	phosphate acquisition	acid phosphatase	33.894	357	173	14	880	1914	45	350	4.17e-36	142
GME5764_g	0.719162	GSP-7052-MONOMER	GSP-7052	Spipo2G0086700	flavonol biosynthesis // "luteolin biosynthesis"	flavonoid 3'-monooxygenase	28.67	436	284	9	1	1263	61	484	2.46e-47	172
GME5770_g	2.36465	GN7V-63226-MONOMER	GN7V-63226	Glyma.10G231600.1.p	0	ferric-chelate reductase (NADH)	24.812	399	256	12	628	1761	149	524	4.13e-19	94
GME5777_g	#N/A	G3N-8508-MONOMER	G3N-8508	EMT19177	0	3,5-dimethoxyphenol O-methyltransferase; 3,5-dihydroxyanisole O-methyltransferase	36.735	98	51	3	1	264	161	257	3.92e-08	57.8
GME5781_g	1.26215	GN7V-65506-MONOMER	GN7V-65506	Glyma.01G104800.1.p	0	galactose oxidase	30.22	546	272	19	85	1632	33	499	2.12e-47	177
GME5787_g	0.351672	G34-9760-MONOMER	G34-9760	Phpat.019G042800.1.p	0	amidase	39.801	201	117	3	667	1269	58	254	2.65e-27	119
GME579_g	1.59248	G3G-11815-MONOMER	G3G-11815	TRIUR3_29213-P1	detoxification of reactive carbonyls in chloroplasts	TRIUR3_29213-P1	32.308	260	145	5	37	771	91	334	7.88e-24	100
GME5796_g	1.62815	G3M-7257-MONOMER	G3M-7257	PGSC0003DMP400018092	superpathway of purine nucleotides <i>de novo</i> biosynthesis I // "5-aminoimidazole ribonucleotide biosynthesis I"	phosphoribosylformylglycinamidine synthase	37.184	1385	759	34	1	4008	89	1411	0	717
GME5797_g	1.74339	G3A-8454-MONOMER	G3A-8454	439354	0	cyclohexyl-isocyanide hydratase	32.569	218	122	8	823	1461	1	198	1.57e-19	92
GME5798_g	0.776801	G3A-8454-MONOMER	G3A-8454	439354	0	cyclohexyl-isocyanide hydratase	27.136	199	124	7	43	633	9	188	2.85e-14	72.8
GME580_g	1.4322	G34-10218-MONOMER	G34-10218	Phpat.007G092500.1.p	0	2-alkenal reductase	42.157	102	50	5	7	297	98	195	1.71e-11	61.6
GME5800_g	2.17953	G2Z-13786-MONOMER	G2Z-13786	cassava4.1_003805m	superpathway of leucine, valine, and isoleucine biosynthesis // "valine biosynthesis"	dihydroxy-acid dehydratase	56.281	597	230	6	37	1818	45	613	0	665
GME5802_g	0.926021	G34-6646-MONOMER	G34-6646	Phpat.015G053300.1.p	0	cyclohexyl-isocyanide hydratase	29.798	198	120	5	43	633	11	190	6.23e-14	70.5
GME5806_g	1.69345	GIO2-4468-MONOMER	GIO2-4468	#N/A	#N/A		33.333	309	176	12	172	1047	48	343	6.55e-25	110
GME5809_g	1.57905	G3G-6941-MONOMER	G3G-6941	TRIUR3_10095-P1	cysteine biosynthesis I	cysteine synthase	27.976	168	97	2	874	1374	668	812	1.68e-16	85.1
GME581_g	0.546935	G30-12864-MONOMER	G30-12864	Bra008187.1-P	eugenol and isoeugenol biosynthesis	eugenol synthase	30.422	332	193	11	1	945	1	311	1.96e-25	105
GME5811_g	1.67151	GIO2-1023-MONOMER	GIO2-1023	Cre16.g648850.t1.2	0	ATP adenylyltransferase	33.832	334	178	12	43	957	89	408	1.08e-28	116
GME5821_g	1.48543	AT2G39550-MONOMER	AT2G39550	#N/A	#N/A		30.994	171	104	3	67	552	51	216	6.97e-33	78.2
GME5825_g	2.65328	G3B-9168-MONOMER	G3B-9168	Si024264m	<i>cis</i>-vaccenate biosynthesis // "palmitate biosynthesis II (bacteria and plants)" // "superpathway of fatty acid biosynthesis II (plant)" // "stearate biosynthesis II (bacteria and plants)" // "fatty acid elongation -- saturated"	fatty-acyl-CoA synthase	35.751	193	114	5	121	687	82	268	3.51e-19	88.2
GME5826_g	2.07978	GN7V-63988-MONOMER	GN7V-63988	Glyma.01G204600.1.p	glutamate degradation I // "alanine degradation II (to D-lactate)" // "glutamate biosynthesis III" // "glutamate biosynthesis II" // "GABA shunt"	glutamate dehydrogenase [NAD(P)+]; glutamate dehydrogenase	27.16	324	176	13	1708	2661	78	347	1.36e-07	57.4
GME5827_g	1.57007	G3E-20414-MONOMER	G3E-20414	Pavir.Bb03191.1.p	0	beta-L-N-acetylhexosaminidase	37.148	568	298	13	58	1644	33	580	2.6e-110	342
GME5834_g	1.68091	G2U-7162-MONOMER	G2U-7162	Bradi1g23740.1.p	0	beta-L-N-acetylhexosaminidase	37.895	570	298	16	58	1650	42	594	1.16e-115	357
GME5837_g	1.43847	GN7V-62453-MONOMER	GN7V-62453	Glyma.08G161900.1.p	0	beta-L-N-acetylhexosaminidase	39.663	416	217	8	352	1530	130	534	4.88e-82	279
GME5838_g	1.62501	G3C-7625-MONOMER	G3C-7625	Sobic.004G338000.1.p	gluconeogenesis I	phosphoenolpyruvate carboxykinase (ATP)	29.557	203	132	6	190	783	59	255	1.37e-16	81.3
GME5842_g	1.20611	AT4G16760-MONOMER	AT4G16760	ACX1	jasmonic acid biosynthesis // "fatty acid beta-oxidation V (unsaturated, odd number, di-isomerase-dependent)"	acyl-CoA oxidase	38.006	692	379	14	13	2031	2	662	7.11e-134	410
GME5843_g	1.5686	G3N-10845-MONOMER	G3N-10845	EMT13250	trehalose biosynthesis I	alpha,alpha-trehalose-phosphate synthase (UDP-forming)	27.101	476	308	14	385	1773	175	624	3.88e-36	148
GME5848_g	1.47683	GN7V-53115-MONOMER	GN7V-53115	Glyma.03G139200.1.p	superpathway of adenosine nucleotides <i>de novo</i> biosynthesis I // "superpathway of purine nucleotides <i>de novo</i> biosynthesis I" // "adenosine ribonucleotides <i>de novo</i> biosynthesis"	adenylosuccinate synthase	57.647	425	171	3	1345	2607	67	486	1.13e-158	474
GME5856_g	1.76423	G3F-8137-MONOMER	G3F-8137	Solyc06g062780.2.1	0	Mg2+-ATPase	37.169	1095	589	24	751	3981	158	1171	0	637
GME5867_g	1.9401	G34-7526-MONOMER	G34-7526	Phpat.1Z001200.1.p	pyruvate fermentation to ethanol II // "acetaldehyde biosynthesis I"	alcohol dehydrogenase	34.154	325	203	5	169	1125	14	333	1.44e-46	164
GME5869_g	1.9126	G30-10644-MONOMER	G30-10644	Bra005163.1-P	detoxification of reactive carbonyls in chloroplasts // "methylglyoxal degradation III"	3beta(or 20alpha)-hydroxysteroid dehydrogenase; Bra005163.1-P	40.502	279	136	5	13	783	6	276	2.84e-60	196
GME5873_g	1.36769	GQT-4857-MONOMER	GQT-4857	AT4G33360.1	0	farnesol dehydrogenase (NAD+)	24.138	261	170	10	1609	2334	13	264	3.15e-06	52.4
GME5876_g	-0.395859	G3G-10290-MONOMER	G3G-10290	TRIUR3_14664-P1	0	H+-exporting ATPase	26.23	244	166	5	1165	1881	2	236	3.17e-13	76.3
GME5880_g	2.02556	CHLREDRAFT_154398-MONOMER	CHLREDRAFT_154398	HSP90C	0	Chaperonin ATPase.	35.056	716	404	19	10	2127	91	755	1.2e-109	354
GME5884_g	2.24965	G33-8708-MONOMER	G33-8708	GSVIVT01025431001	0	glucan endo-1,3-beta-D-glucosidase	39.252	107	65	0	43	363	385	491	4.92e-22	94
GME5886_g	1.50399	G3B-7800-MONOMER	G3B-7800	Si035196m	0	Si035196m	25.36	347	209	11	130	1071	44	373	2.68e-23	106
GME5887_g	1.36965	GN7V-43893-MONOMER	GN7V-43893	Glyma.15G029200.1.p	0	electron-transferring-flavoprotein dehydrogenase	47.563	595	253	11	103	1881	79	616	8.03e-175	513
GME5895_g	2.47365	G3F-13870-MONOMER	G3F-13870	#N/A	#N/A		31.452	124	80	2	34	402	119	238	2.16e-08	58.2
GME59_g	1.35086	GDQC-1478-MONOMER	GDQC-1478	#N/A	#N/A		26.545	437	238	15	19	1110	19	445	1.33e-22	103
GME5901_g	2.69182	GIO2-4750-MONOMER	GIO2-4750	#N/A	#N/A		30.017	603	343	20	208	1923	43	597	1.34e-54	198
GME5904_g	2.736	G34-8284-MONOMER	G34-8284	Phpat.001G007800.1.p	very long chain fatty acid biosynthesis II // "unsaturated, even numbered fatty acid &beta;-oxidation" // "fatty acid &beta;-oxidation II (peroxisome)"	enoyl-CoA hydratase	54.58	262	117	2	100	879	104	365	3.66e-81	251
GME5905_g	0.881747	GIO2-4750-MONOMER	GIO2-4750	#N/A	#N/A		29.708	616	342	22	121	1881	44	597	3.71e-56	202
GME5906_g	0.963528	G34-5874-MONOMER	G34-5874	Phpat.1Z009200.1.p	0	D-arginase	36.877	301	162	5	235	1134	31	304	4.16e-59	196
GME5907_g	2.09118	GIO2-2950-MONOMER	GIO2-2950	Cre17.g696600.t1.1	0	fumarate reductase (NADH)	34.351	524	229	13	79	1350	55	563	1.39e-53	193
GME5909_g	1.14203	G2Z-10011-MONOMER	G2Z-10011	cassava4.1_021533m	0	xenobiotic-transporting ATPase	28.741	1350	825	34	520	4425	229	1489	6.86e-127	435
GME591_g	1.44797	G30-15646-MONOMER	G30-15646	Bra017143.1-P	ceramide degradation	ceramidase	37.179	312	158	7	463	1371	467	749	1.41e-46	173
GME5910_g	1.30274	GIO2-2923-MONOMER	GIO2-2923	#N/A	#N/A		40.12	167	98	2	478	972	665	831	1.49e-16	83.2
GME5911_g	2.51001	GIO2-2923-MONOMER	GIO2-2923	#N/A	#N/A		42.471	259	137	6	352	1119	578	827	1.12e-34	138
GME5915_g	0.486851	MONOMER-18721	G-27194	atrD	0	L-tyrosine:2-oxoglutarate aminotransferase	41.947	565	255	10	22	1674	17	522	1.64e-134	403
GME5928_g	0.990151	G3B-11406-MONOMER	G3B-11406	Si022507m	detoxification of reactive carbonyls in chloroplasts	Si022507m; allyl-alcohol dehydrogenase; 2-alkenal reductase	40.065	307	173	4	91	990	42	344	5.72e-64	209
GME5929_g	1.61795	G3B-7048-MONOMER	G3B-7048	Si016771m	superpathway of cytosolic glycolysis (plants), pyruvate dehydrogenase and TCA cycle // "glyoxylate cycle" // "TCA cycle II (plants and fungi)" // "glutamine biosynthesis III" // "TCA cycle variation V (plant)"	Si016771m	50.422	474	212	8	10	1425	102	554	2.08e-159	466
GME593_g	2.01529	G3A-10627-MONOMER	G3A-10627	130277	ceramide degradation	ceramidase	46.154	611	300	11	85	1878	29	623	2.8e-176	519
GME5932_g	2.0758	G30-14437-MONOMER	G30-14437	Bra006878.1-P	chlorophyll <i>a</i> biosynthesis II // "chlorophyll <i>a</i> biosynthesis I" // "chlorophyll cycle"	chlorophyll synthase; Bra006878.1-P	42.899	345	176	7	61	1065	425	758	1.48e-76	253
GME5933_g	1.70273	G3A-8820-MONOMER	G3A-8820	90177	vitamin E biosynthesis (tocopherols)	tocopherol O-methyltransferase	35.398	113	63	5	172	498	133	239	1.03e-09	62
GME5939_g	1.47359	G3A-9252-MONOMER	G3A-9252	187341	superpathway of cytosolic glycolysis (plants), pyruvate dehydrogenase and TCA cycle // "glycolysis IV (plant cytosol)" // "glycolysis I (from glucose 6-phosphate)"	6-phosphofructokinase	28.632	234	152	7	1345	2025	23	248	1.65e-13	75.9
GME5943_g	1.32085	G2U-9351-MONOMER	G2U-9351	Bradi2g31690.1.p	0	glucan 1,3-beta-glucosidase	26.366	421	195	17	313	1542	195	511	4.37e-23	104
GME5945_g	1.52901	G3N-12205-MONOMER	G3N-12205	EMT26203	0	adenylylsulfatase	51.064	94	41	2	1	267	1	94	3.91e-19	91.7
GME595_g	0.66876	G3A-5499-MONOMER	G3A-5499	132807	phospholipid biosynthesis II // "cardiolipin and phosphatidylethanolamine biosynthesis (<i>Xanthomonas</i>)" // "phosphatidylethanolamine biosynthesis I"	phosphatidylserine decarboxylase	39.65	343	177	7	145	1110	234	567	8.68e-68	228
GME5953_g	2.39987	GIO2-1298-MONOMER	GIO2-1298	Cre10.g458450.t1.1	glutathione redox reactions I // "reactive oxygen species degradation (mammalian)"	glutathione peroxidase	55.901	161	70	1	1	483	1	160	1.06e-60	186
GME5956_g	1.0307	G3P-6056-MONOMER	G3P-6056	evm.model.supercontig_282.11	0	2-acylglycerol O-acyltransferase	25.566	309	155	13	7	804	53	329	3.35e-12	67.8
GME5960_g	1.40853	G3N-12205-MONOMER	G3N-12205	EMT26203	0	adenylylsulfatase	38.235	68	42	0	130	333	22	89	5.46e-07	52
GME5965_g	1.11391	G33-11451-MONOMER	G33-11451	GSVIVT01030921001	0	3-demethylubiquinone-9 3-O-methyltransferase; 2-polyprenyl-6-hydroxyphenyl methylase; polyprenyldihydroxybenzoate methyltransferase	30.537	298	124	8	10	762	80	341	1.1e-28	112
GME5979_g	0.883565	G3N-10845-MONOMER	G3N-10845	EMT13250	trehalose biosynthesis I	alpha,alpha-trehalose-phosphate synthase (UDP-forming)	29.345	351	221	11	256	1278	246	579	1.95e-16	85.5
GME5980_g	1.57426	G2Z-8462-MONOMER	G2Z-8462	cassava4.1_028069m	0	alpha-amylase	25.063	395	198	12	133	1257	29	345	1.17e-24	108
GME5987_g	1.22908	GN7V-46463-MONOMER	GN7V-46463	Glyma.15G129100.1.p	hispidol biosynthesis	peroxidase; Glyma.15G129100.1.p	24.242	132	97	3	1447	1842	265	393	2.57e-07	56.2
GME5988_g	2.09797	G3A-9503-MONOMER	G3A-9503	96881	docosahexanoate biosynthesis I // "linoleate biosynthesis I (plants)" // "fatty acid activation" // "phosphatidylcholine acyl editing"	long-chain-fatty-acid-CoA ligase	33.772	684	418	12	61	2067	42	705	3.41e-109	348
GME599_g	1.16238	GSP-7024-MONOMER	GSP-7024	Spipo9G0040200	0	glutathione transferase	27.393	303	180	12	3712	4551	572	857	3.96e-18	93.2
GME600_g	2.04379	GIO2-591-MONOMER	GIO2-591	Cre07.g327079.t1.2	0	Cre07.g327079.t1.2	43.564	202	107	3	178	765	111	311	4.62e-45	157
GME6001_g	0.971964	GN7V-65361-MONOMER	GN7V-65361	Glyma.19G247500.1.p	0	plant seed peroxygenase	44.255	235	119	5	7	690	80	309	9.16e-59	190
GME6007_g	1.5873	GIO2-4652-MONOMER	GIO2-4652	Cre12.g509750.t1.2	0	ubiquinol-cytochrome-c reductase	24.694	409	286	9	1111	2301	82	480	4.64e-17	87
GME6008_g	0.641348	GIO2-5017-MONOMER	GIO2-5017	Cre05.g238290.t1.1	0	heterotrimeric G-protein GTPase; Cre05.g238290.t1.1	23.498	566	344	14	262	1728	45	598	3.72e-30	129
GME6009_g	-0.206354	GIO2-5017-MONOMER	GIO2-5017	Cre05.g238290.t1.1	0	heterotrimeric G-protein GTPase; Cre05.g238290.t1.1	28.324	173	102	8	31	522	44	203	2.87e-08	54.3
GME6017_g	#N/A	GDQC-104704-MONOMER	GDQC-104704	#N/A	#N/A		40.23	261	129	8	169	933	1440	1679	2.74e-39	150
GME6022_g	2.06501	GIO2-3263-MONOMER	GIO2-3263	#N/A	#N/A		24	300	165	13	1168	2004	386	643	3.74e-06	52.4
GME6024_g	1.3251	GIO2-3263-MONOMER	GIO2-3263	#N/A	#N/A		28.856	201	105	9	916	1467	464	643	7.66e-09	60.5
GME6025_g	2.1177	G2Z-10743-MONOMER	G2Z-10743	cassava4.1_008392m	0	cassava4.1_008392m	23.235	439	273	16	85	1314	3	406	3.72e-12	70.1
GME6027_g	0.804208	GIO2-773-MONOMER	GIO2-773	Cre08.g360050.t1.1	urea degradation I	urea carboxylase; allophanate hydrolase	41.709	1170	605	20	31	3396	17	1157	0	792
GME6034_g	1.66481	G3N-11899-MONOMER	G3N-11899	EMT17250	D-<i>myo</i>-inositol (1,4,5)-trisphosphate biosynthesis // "3-phosphoinositide biosynthesis"	1-phosphatidylinositol-4-phosphate 5-kinase	36.298	416	244	8	1729	2934	46	454	4.87e-66	231
GME6036_g	0.659416	GIO2-2226-MONOMER	GIO2-2226	Cre10.g431550.t1.1	pyruvate fermentation to ethanol II // "pyruvate fermentation to ethanol I"	alcohol dehydrogenase	47.059	68	31	1	958	1146	283	350	6.11e-10	62.8
GME6041_g	1.04889	GIO2-4740-MONOMER	GIO2-4740	Cre07.g354450.t1.2	0	unspecific monooxygenase	31.841	201	124	4	1930	2532	276	463	1.17e-21	101
GME6045_g	1.4586	GDQC-104704-MONOMER	GDQC-104704	#N/A	#N/A		34.043	329	174	11	211	1176	1435	1727	4.15e-39	152
GME6046_g	0.893598	G2T-5259-MONOMER	G2T-5259	MLOC_60633.1	Fe(III)-phytosiderophore transport	MLOC_60633.1	21.314	685	444	22	226	2178	41	664	1.9e-21	101
GME6048_g	1.48547	G34-7400-MONOMER	G34-7400	Phpat.018G054000.1.p	0	beta-L-N-acetylhexosaminidase	34.818	606	312	15	61	1749	35	600	4.94e-106	333
GME605_g	1.0475	G3A-10499-MONOMER	G3A-10499	73405	0	flavin reductase (NADPH)	36.32	625	342	17	73	1872	7	600	4.85e-113	352
GME6050_g	#N/A	G3N-12320-MONOMER	G3N-12320	EMT21953	0	xenobiotic-transporting ATPase	30	420	261	7	2011	3192	2351	2763	9.91e-50	195
GME6051_g	0.381809	G3E-27192-MONOMER	G3E-27192	Pavir.J03240.1.p	0	beta-fructofuranosidase	26.82	522	296	24	37	1443	42	530	1.47e-30	127
GME6055_g	1.30412	AT4G25810-MONOMER	AT4G25810	AT4G25810.1	0	xyloglucan:xyloglucosyl transferase	30.303	231	123	12	121	756	39	250	3.07e-14	73.2
GME6060_g	0.0289654	G3N-12320-MONOMER	G3N-12320	EMT21953	0	xenobiotic-transporting ATPase	36.559	465	278	7	2929	4305	2286	2739	1.88e-79	293
GME6061_g	1.52692	G3G-13609-MONOMER	G3G-13609	TRIUR3_24176-P1	0	11alpha,30-dihydroxy-beta-amyrin dehydrogenase; 11-oxo-beta-amyrin 30-monooxygenase; beta-amyrin 30-monooxygenase; glycyrrhetaldehyde 30-monooxygenase; 11-oxo-beta-amyrin 30-oxidase; 30-hydroxy-11-oxo-beta-amyrin dehydrogenase	24.815	270	154	13	322	1101	41	271	1.18e-11	67.8
GME6063_g	1.07544	G3A-10492-MONOMER	G3A-10492	132594	pentose phosphate pathway // "pentose phosphate pathway (oxidative branch) I"	6-phosphogluconolactonase	28.859	298	180	15	13	861	6	286	1.09e-14	76.3
GME607_g	-0.412169	G3M-7639-MONOMER	G3M-7639	PGSC0003DMP400025953	chlorogenic acid biosynthesis II // "chlorogenic acid biosynthesis I" // "phenylpropanoid biosynthesis"	5-O-(4-coumaroyl)-D-quinate 3'-monooxygenase	29.12	443	276	11	1	1239	29	463	1.12e-43	162
GME6075_g	1.19965	GIO2-915-MONOMER	GIO2-915	Cre16.g677250.t1.2	0	palmitoyl-CoA hydrolase	30	120	76	3	454	789	145	264	9.45e-10	60.5
GME6080_g	3.08373	GN7V-45317-MONOMER	GN7V-45317	Glyma.18G127400.1.p	0	monodehydroascorbate reductase (NADH)	29.464	112	70	4	34	348	2	111	3.21e-08	53.9
GME609_g	0.326769	G33-8788-MONOMER	G33-8788	GSVIVT01027538001	detoxification of reactive carbonyls in chloroplasts	GSVIVT01027538001	30.224	268	129	11	13	789	16	234	1.99e-09	60.5
GME6090_g	1.52571	G3A-8168-MONOMER	G3A-8168	233612	superpathway of cytosolic glycolysis (plants), pyruvate dehydrogenase and TCA cycle // "TCA cycle II (plants and fungi)" // "glutamine biosynthesis III" // "TCA cycle variation V (plant)"	isocitrate dehydrogenase (NAD+)	64.048	331	113	4	133	1116	3	330	1.05e-143	412
GME6096_g	2.81666	G3E-17307-MONOMER	G3E-17307	Pavir.Ib00795.1.p	superpathway of ammonia assimilation (plants) // "glutamine biosynthesis I" // "nitrate reduction II (assimilatory)" // "glutamine biosynthesis III" // "ammonia assimilation cycle II" // "ammonia assimilation cycle I" // "ornithine-citrulline shuttle"	glutamate-ammonia ligase	59.722	360	117	5	58	1122	17	353	9.81e-144	413
GME6097_g	1.78156	G30-11907-MONOMER	G30-11907	Bra027370.1-P	0	(S)-2-hydroxy-acid oxidase	42.857	70	39	1	112	321	22	90	1.07e-07	55.5
GME6099_g	1.40716	GSP-4843-MONOMER	GSP-4843	Spipo20G0016300	superoxide radicals degradation	superoxide dismutase	37.143	140	85	3	124	537	52	190	6.64e-18	82.8
GME610_g	1.35447	G3F-11152-MONOMER	G3F-11152	Solyc08g074500.2.1	0	nucleoplasmin ATPase	26.361	349	200	9	514	1470	671	992	2.18e-22	106
GME6103_g	1.49872	G3M-7854-MONOMER	G3M-7854	PGSC0003DMP400042608	sphingolipid biosynthesis (plants)	PGSC0003DMP400042608	24.691	243	158	7	520	1212	62	291	7.24e-06	49.7
GME6104_g	1.02683	GQT-4527-MONOMER	GQT-4527	AT5G05540.1	0	GDP-D-glucose phosphorylase	34.127	126	79	3	1006	1380	138	260	2.19e-15	80.1
GME6105_g	1.82118	GDQC-106833-MONOMER	GDQC-106833	#N/A	#N/A		53.448	58	27	0	91	264	277	334	2.07e-14	70.5
GME6107_g	1.82286	G2U-6753-MONOMER	G2U-6753	Bradi3g47680.1.p	superpathway of cytosolic glycolysis (plants), pyruvate dehydrogenase and TCA cycle // "TCA cycle II (plants and fungi)" // "glutamine biosynthesis III" // "TCA cycle variation V (plant)"	isocitrate dehydrogenase (NAD+)	55.718	341	140	6	112	1122	39	372	2.72e-123	362
GME6108_g	1.51161	GIO2-1678-MONOMER	GIO2-1678	Cre09.g412175.t1.1	0	Cre09.g412175.t1.1; 2,6-dioxo-6-phenylhexa-3-enoate hydrolase	21.615	421	224	14	511	1584	626	1003	2.5e-12	72.4
GME6110_g	0.901321	GN7V-59338-MONOMER	GN7V-59338	Glyma.08G102100.1.p	<i>cis</i>-vaccenate biosynthesis // "palmitate biosynthesis II (bacteria and plants)" // "superpathway of fatty acid biosynthesis II (plant)" // "stearate biosynthesis II (bacteria and plants)" // "fatty acid elongation -- saturated"	fatty-acyl-CoA synthase	27.626	257	161	10	1	744	54	294	2.33e-14	73.2
GME6111_g	2.07607	G3E-19118-MONOMER	G3E-19118	Pavir.J01047.1.p	superpathway of acetyl-CoA biosynthesis // "superpathway of cytosolic glycolysis (plants), pyruvate dehydrogenase and TCA cycle" // "pyruvate decarboxylation to acetyl CoA"	2-(alpha-hydroxyethyl)-TPP:[dihydrolipoyllysine-residue acetyltransferase]-lipoyllysine acetyltransferase; pyruvate dehydrogenase (acetyl-transferring); pyruvate:thiamin diphosphate acetaldehydetransferase (decarboxylating)	65.487	339	115	2	91	1107	31	367	1.08e-160	457
GME6112_g	1.95349	GIO2-2613-MONOMER	GIO2-2613	#N/A	#N/A		59.07	430	171	4	1279	2568	7	431	3.41e-144	435
GME6113_g	1.95689	G30-13279-MONOMER	G30-13279	Bra002349.1-P	folate transformations II // "superpathway of lysine, threonine and methionine biosynthesis II" // "<i>S</i>-adenosyl-L-methionine cycle II" // "methionine biosynthesis II"	5-methyltetrahydropteroyltriglutamate-homocysteine S-methyltransferase; methionine synthase	27.242	892	527	32	130	2658	3	821	6.19e-78	280
GME6114_g	1.25619	G34-6195-MONOMER	G34-6195	Phpat.018G019400.1.p	ornithine-citrulline shuttle	Phpat.018G019400.1.p	24.211	285	186	8	1825	2640	51	318	1.42e-13	75.1
GME6122_g	1.66383	GQT-4249-MONOMER	GQT-4249	AT3G62040.1	pyridoxal 5'-phosphate salvage II (plants)	pyridoxal phosphatase	32.086	187	108	6	19	528	5	189	6.55e-20	87.4
GME6128_g	0.0694484	G2Z-13798-MONOMER	G2Z-13798	cassava4.1_012619m	sphingolipid biosynthesis (plants)	cassava4.1_012619m; 3-dehydrosphinganine reductase	31.449	283	176	6	97	930	16	285	5.45e-22	96.3
GME6130_g	#N/A	G3N-13618-MONOMER	G3N-13618	EMT23862	0	1,2-alpha-L-fucosidase; alpha-L-fucosidase	28.571	105	72	1	634	948	539	640	6.45e-08	56.6
GME6132_g	1.84008	G2Z-12730-MONOMER	G2Z-12730	cassava4.1_024666m	0	dihydrouridine synthase	28.856	201	126	5	73	669	18	203	3.05e-13	70.5
GME6133_g	1.27795	G2Z-10758-MONOMER	G2Z-10758	cassava4.1_013860m	<i>myo</i>-inositol biosynthesis // "phytate degradation I" // "D-<i>myo</i>-inositol (1,4,5)-trisphosphate degradation" // "L-ascorbate biosynthesis I (L-galactose pathway)"	inositol-phosphate phosphatase; cassava4.1_013860m	41.797	256	123	5	19	777	4	236	2.02e-49	167
GME6134_g	1.7128	G30-13192-MONOMER	G30-13192	Bra037183.1-P	0	alpha-mannosidase	36.449	107	61	4	406	714	1027	1130	1.64e-09	59.7
GME6136_g	0.917166	GDQC-111832-MONOMER	GDQC-111832	GRMZM2G404237_P01	gluconeogenesis I // "C4 photosynthetic carbon assimilation cycle, NADP-ME type" // "C4 photosynthetic carbon assimilation cycle, PEPCK type"	malate dehydrogenase (oxaloacetate-decarboxylating) (NADP+)	36.649	573	327	10	49	1761	31	569	8.34e-100	317
GME614_g	1.89007	GDQC-108994-MONOMER	GDQC-108994	GRMZM2G110622_P01	0	phytanoyl-CoA dioxygenase	73.585	106	28	0	91	408	818	923	3.5e-44	155
GME6143_g	0.00323209	G3N-12320-MONOMER	G3N-12320	EMT21953	0	xenobiotic-transporting ATPase	40	140	74	4	763	1179	2273	2403	1.27e-22	102
GME6149_g	0.940521	G3N-13056-MONOMER	G3N-13056	EMT04152	brassinosteroids inactivation	EMT04152	28.261	414	233	11	133	1365	130	482	4.13e-36	142
GME6151_g	1.2209	GIO2-2750-MONOMER	GIO2-2750	Cre14.g624350.t1.2	vitamin E biosynthesis (tocotrienols) // "vitamin E biosynthesis (tocopherols)" // "plastoquinol-9 biosynthesis I"	; Cre14.g624350.t1.2	26.866	134	83	5	187	567	181	306	3.04e-06	49.7
GME6152_g	1.51629	GN7F-32714-MONOMER	GN7F-32714	LOC_Os03g05740.1	0	heterotrimeric G-protein GTPase; LOC_Os03g05740.1	44.048	168	93	1	7	507	26	193	1.71e-47	156
GME6153_g	1.45337	GIO2-1646-MONOMER	GIO2-1646	#N/A	#N/A		40.31	387	217	6	1390	2538	614	990	3.44e-68	258
GME6165_g	0.975313	G3F-10756-MONOMER	G3F-10756	Solyc01g110000.2.1	0	beta-galactosidase	26.816	358	198	13	688	1722	25	331	1.11e-19	97.4
GME6166_g	1.13097	G33-10426-MONOMER	G33-10426	GSVIVT01033736001	0	beta-galactosidase	28.354	328	194	9	73	1029	28	323	2.13e-21	102
GME6167_g	0.957384	G33-10426-MONOMER	G33-10426	GSVIVT01033736001	0	beta-galactosidase	27.246	334	192	13	97	1059	28	323	3.36e-18	92.4
GME6180_g	1.13309	GIO2-1975-MONOMER	GIO2-1975	Cre11.g478184.t1.1	0	beta-mannosidase	29.427	384	217	9	997	1995	1016	1396	1.62e-34	145
GME6182_g	1.00862	G37-17170-MONOMER	G37-17170	Potri.010G184600.1	phytate degradation I	3-phytase; multiple inositol-polyphosphate phosphatase	20	435	275	11	379	1608	52	438	8.34e-12	69.7
GME6185_g	1.4888	GIO2-4165-MONOMER	GIO2-4165	Cre06.g269950.t1.2	0	vesicle-fusing ATPase	43.225	583	284	8	739	2394	199	765	2.98e-152	467
GME6190_g	1.46865	G3G-10487-MONOMER	G3G-10487	TRIUR3_05847-P1	brassinosteroids inactivation	TRIUR3_05847-P1	30.73	397	225	10	7	1182	57	408	3.47e-40	152
GME620_g	1.67132	GN7F-18418-MONOMER	GN7F-18418	LOC_Os01g10020.1	0	nucleotide diphosphatase	31.05	438	236	11	349	1626	89	472	4.97e-62	213
GME6202_g	3.61927	G3E-17420-MONOMER	G3E-17420	Pavir.Ia02670.1.p	cyanidin 3,7-diglucoside polyacylation biosynthesis // "violdelphin biosynthesis"	cyanidin 3-O-glucoside-7-O-(6-O-(4-O-(glucosyl)-oxybenzoyl)-glucoside) acyltransferase; cyanidin 3,7-diglucoside acyltransferase; delphinidin3-rutinoside 7-glucoside acyltransferase; delphinidin 3-O-rutinoside-7-O-(6-O-(4-O-(glucosyl)-oxybenzoyl)-glucoside acyltransferase	28.856	201	123	6	79	657	16	204	1.01e-18	91.3
GME6204_g	2.371	G3P-7836-MONOMER	G3P-7836	evm.model.supercontig_44.21	cyanate degradation	cyanase	41.83	153	80	4	34	480	2	149	2.35e-26	99.8
GME6206_g	1.81522	G30-12070-MONOMER	G30-12070	Bra039987.1-P	0	purine-nucleoside phosphorylase	52.358	424	163	4	7	1179	2	419	1.27e-148	431
GME6212_g	1.03817	G2Z-8854-MONOMER	G2Z-8854	cassava4.1_005221m	0	phosphate-transporting ATPase	35.978	542	298	10	97	1611	3	532	1.01e-96	305
GME6219_g	0.556248	G2Z-8854-MONOMER	G2Z-8854	cassava4.1_005221m	0	phosphate-transporting ATPase	38.745	542	298	8	103	1662	3	532	4.11e-116	356
GME622_g	1.48332	GN7F-25417-MONOMER	GN7F-25417	#N/A	#N/A		21.165	515	324	18	157	1590	8	477	1.75e-06	52.8
GME6221_g	1.73309	G37-14808-MONOMER	G37-14808	Potri.005G223500.1	0	phosphate-transporting ATPase	39.155	521	270	12	136	1614	4	505	5.82e-111	345
GME6222_g	1.6864	GIO2-4685-MONOMER	GIO2-4685	Cre14.g633550.t1.2	0	propanoyl-CoA C-acyltransferase	35.052	97	54	3	79	357	29	120	6.5e-11	57.8
GME6223_g	1.22024	G34-7757-MONOMER	G34-7757	Phpat.1Z034600.1.p	superpathway of lysine, threonine and methionine biosynthesis II // "lysine biosynthesis VI"	4-hydroxy-tetrahydrodipicolinate synthase	28.151	238	160	4	31	744	5	231	2.35e-19	88.2
GME6224_g	1.28541	GDQC-4303-MONOMER	GDQC-4303	GRMZM2G070899_P01	0	; GRMZM2G070899_P01	39.446	289	163	7	754	1608	40	320	9.18e-49	182
GME6228_g	1.49746	GN7V-51957-MONOMER	GN7V-51957	Glyma.02G052300.1.p	0	soluble epoxide hydrolase	28.421	95	67	1	58	342	20	113	3.86e-06	49.7
GME6230_g	0.549434	G3A-6897-MONOMER	G3A-6897	92330	0	acetate kinase	38.032	376	182	9	229	1353	15	340	4.21e-64	213
GME6237_g	2.30453	G34-6366-MONOMER	G34-6366	Phpat.011G094800.1.p	plant sterol biosynthesis	methylsterol monooxygenase; Phpat.011G094800.1.p	37.405	262	147	6	130	906	26	273	2.01e-49	167
GME6238_g	1.35474	G34-10018-MONOMER	G34-10018	Phpat.1Z049500.1.p	superpathway of pyrimidine deoxyribonucleotides <i>de novo</i> biosynthesis // "superpathway of pyrimidine ribonucleotides <i>de novo</i> biosynthesis" // "arginine biosynthesis II (acetyl cycle)" // "arginine biosynthesis I (via L-ornithine)" // "UMP biosynthesis" // "ornithine-citrulline shuttle" // "glutamine degradation I"	carbamoyl-phosphate synthase (glutamine-hydrolysing); Phpat.1Z049500.1.p	44.685	1063	552	11	1642	4782	5	1047	0	825
GME6246_g	1.35945	G34-10383-MONOMER	G34-10383	Phpat.1Z071200.1.p	L-cysteine degradation II // "homocysteine and cysteine interconversion"	Phpat.1Z071200.1.p; homocysteine desulfhydrase; cystathionine gamma-lyase	32.215	447	229	12	46	1383	3	376	2.51e-58	198
GME6249_g	1.66922	G3A-7386-MONOMER	G3A-7386	96489	0	heterotrimeric G-protein GTPase	40.361	166	96	2	40	534	23	186	2.18e-36	128
GME6258_g	0.992994	G34-10383-MONOMER	G34-10383	Phpat.1Z071200.1.p	L-cysteine degradation II // "homocysteine and cysteine interconversion"	Phpat.1Z071200.1.p; homocysteine desulfhydrase; cystathionine gamma-lyase	34.368	419	230	9	46	1302	3	376	4.43e-55	189
GME6270_g	1.46911	GDQC-104704-MONOMER	GDQC-104704	#N/A	#N/A		45.902	61	28	2	1249	1416	1577	1637	8.64e-06	51.6
GME6294_g	2.00251	G3G-11358-MONOMER	G3G-11358	TRIUR3_07455-P1	superpathway of carotenoid biosynthesis // "zeaxanthin, antheraxanthin and violaxanthin interconversion"	antheraxanthin epoxidase; zeaxanthin epoxidase	26.749	243	131	7	400	1104	235	438	2.44e-11	68.2
GME63_g	2.07223	AT3G02580-MONOMER	AT3G02580	DWF7	cholesterol biosynthesis I // "plant sterol biosynthesis"	lathosterol oxidase; AT3G02580.1; Delta7-sterol-C5-desaturase	35.242	227	131	7	316	966	51	271	1.2e-26	108
GME6301_g	1.33912	G2Z-8633-MONOMER	G2Z-8633	cassava4.1_001740m	0	cassava4.1_001740m	34.234	111	50	3	46	363	554	646	4.97e-07	52.4
GME6305_g	2.34371	GIO2-1470-MONOMER	GIO2-1470	Cre08.g382545.t1.1	molybdenum cofactor biosynthesis	Cre08.g382545.t1.1	35.789	95	49	3	22	306	2	84	5.29e-09	50.8
GME6307_g	1.46251	GDQC-108623-MONOMER	GDQC-108623	#N/A	#N/A		37.179	234	91	7	94	639	38	267	3.79e-37	133
GME631_g	1.66039	G2Z-7994-MONOMER	G2Z-7994	cassava4.1_026829m	plant sterol biosynthesis // "avenacin biosynthesis, initial reactions"	cycloartenol synthase	45.329	653	339	9	229	2139	96	746	0	566
GME6312_g	1.76488	G33-7362-MONOMER	G33-7362	GSVIVT01008709001	very long chain fatty acid biosynthesis I // "lysine degradation II" // "very long chain fatty acid biosynthesis II" // "unsaturated, even numbered fatty acid &beta;-oxidation"	enoyl-CoA hydratase 2	40.138	289	145	10	1834	2640	8	288	1.2e-49	179
GME6313_g	1.34014	G34-10622-MONOMER	G34-10622	Phpat.1Z056600.1.p	0	Phpat.1Z056600.1.p	24.723	271	179	5	31	804	3	261	1.17e-14	77
GME6314_g	0.882466	G2Z-10011-MONOMER	G2Z-10011	cassava4.1_021533m	0	xenobiotic-transporting ATPase	37.352	1352	726	16	2218	6216	228	1477	0	776
GME6318_g	1.14923	GDQC-111459-MONOMER	GDQC-111459	#N/A	#N/A		26.772	381	237	12	349	1446	26	379	7.17e-33	131
GME6326_g	0.407832	GN7V-49092-MONOMER	GN7V-49092	Glyma.06G035300.1.p	salvigenin biosynthesis	Glyma.06G035300.1.p	25.893	448	304	15	217	1503	97	535	3.39e-36	143
GME633_g	1.637	AROG-MONOMER	EG10079	#N/A	#N/A		54.924	264	112	4	184	972	92	349	3.76e-98	296
GME6330_g	1.25331	G2Z-10743-MONOMER	G2Z-10743	cassava4.1_008392m	0	cassava4.1_008392m	34.259	108	61	4	610	924	310	410	2.45e-06	51.2
GME6334_g	0.856141	G2Z-10389-MONOMER	G2Z-10389	cassava4.1_003132m	superpathway of carotenoid biosynthesis // "zeaxanthin, antheraxanthin and violaxanthin interconversion"	antheraxanthin epoxidase; zeaxanthin epoxidase	28.182	220	118	10	406	1050	213	397	7.12e-06	50.8
GME6342_g	0.665006	G3F-9039-MONOMER	G3F-9039	Solyc05g006810.2.1	0	2,4-dichlorophenol 6-monooxygenase	30.66	212	115	6	523	1113	226	420	7.57e-17	86.3
GME6345_g	1.31204	G34-10238-MONOMER	G34-10238	Phpat.004G104000.1.p	0	Phpat.004G104000.1.p	35.821	335	196	10	3850	4809	1076	1406	1.27e-52	206
GME6347_g	1.45421	GN7F-31663-MONOMER	GN7F-31663	LOC_Os03g02450.1	pyridoxal 5'-phosphate salvage I // "pyridoxal 5'-phosphate salvage II (plants)"	pyridoxal 5'-phosphate synthase	28.302	106	69	3	1	315	11	110	1e-06	49.3
GME6349_g	1.27942	GIO2-863-MONOMER	GIO2-863	Cre08.g379900.t1.1	0	Mg2+-importing ATPase	27.037	270	178	5	1054	1836	641	900	5.26e-19	94
GME6350_g	1.17405	G2Z-8508-MONOMER	G2Z-8508	cassava4.1_006808m	gibberellin inactivation III (epoxidation)	cassava4.1_006808m; unspecific monooxygenase	26.829	246	160	5	688	1398	208	442	1.27e-20	96.7
GME6354_g	1.39663	GSP-7822-MONOMER	GSP-7822	Spipo21G0034900	gluconeogenesis I	malate dehydrogenase (oxaloacetate-decarboxylating) (NADP+)	37.209	516	289	7	13	1557	92	573	4.7e-99	316
GME6356_g	1.05915	GIO2-1052-MONOMER	GIO2-1052	Cre05.g239450.t1.1	0	adenylylsulfatase	48.12	133	60	2	1948	2337	8	134	1.91e-27	122
GME6359_g	1.67974	G33-11807-MONOMER	G33-11807	GSVIVT01012072001	0	GSVIVT01012072001	44.514	319	155	7	52	978	42	348	5.59e-85	262
GME6360_g	1.31094	G3E-15995-MONOMER	G3E-15995	Pavir.Ea02983.1.p	gluconeogenesis I	malate dehydrogenase (oxaloacetate-decarboxylating) (NADP+)	51.402	107	52	0	1	321	483	589	5.38e-30	115
GME6361_g	1.52722	AT2G19900-MONOMER	AT2G19900	NADP-ME1	gluconeogenesis I	NADP-malic enzyme	45.143	350	178	8	85	1119	69	409	1.62e-92	290
GME6365_g	0.803201	G2Z-10011-MONOMER	G2Z-10011	cassava4.1_021533m	0	xenobiotic-transporting ATPase	34.407	1180	675	19	2563	6072	398	1488	3.67e-173	575
GME6367_g	1.81134	G37-8735-MONOMER	G37-8735	Potri.010G056100.1	<i>cis</i>-vaccenate biosynthesis // "palmitate biosynthesis II (bacteria and plants)" // "superpathway of fatty acid biosynthesis II (plant)" // "stearate biosynthesis II (bacteria and plants)" // "fatty acid elongation -- saturated"	fatty-acyl-CoA synthase	35.377	212	133	3	199	831	114	322	6.26e-38	138
GME6368_g	2.26163	G33-10444-MONOMER	G33-10444	GSVIVT01010646001	L-ascorbate degradation IV	GSVIVT01010646001; L-idonate 5-dehydrogenase	40.71	366	191	9	31	1122	2	343	1.21e-84	262
GME6369_g	2.22597	GSP-4682-MONOMER	GSP-4682	Spipo19G0027100	0	Spipo19G0027100	52.577	291	124	6	97	939	24	310	5.93e-101	301
GME6372_g	1.68149	G3E-22265-MONOMER	G3E-22265	Pavir.Aa01196.1.p	0	Pavir.Aa01196.1.p	22.965	688	419	22	202	2133	43	663	1.08e-19	95.9
GME6374_g	2.00974	G2Z-7975-MONOMER	G2Z-7975	cassava4.1_020380m	aerobic respiration I (cytochrome c) // "NAD/NADH phosphorylation and dephosphorylation" // "aerobic respiration III (alternative oxidase pathway)"	NADH:ubiquinone reductase (H+-translocating)	39.726	73	44	0	121	339	5	77	9.59e-14	63.9
GME6376_g	1.1625	G37-14683-MONOMER	G37-14683	Potri.002G186300.1	superpathay of heme biosynthesis from glutamate // "chlorophyllide <i>a</i> biosynthesis I (aerobic, light-dependent)" // "heme biosynthesis I (aerobic)"	protoporphyrinogen oxidase	28.488	344	188	13	223	1191	196	502	4.43e-12	69.7
GME6384_g	0.403692	G3E-18819-MONOMER	G3E-18819	Pavir.J19279.1.p	0	nucleoplasmin ATPase	34.18	512	277	16	664	2181	225	682	2.35e-71	251
GME6386_g	1.08489	GSP-7024-MONOMER	GSP-7024	Spipo9G0040200	0	glutathione transferase	31.081	148	82	6	1729	2163	735	865	4.01e-06	52.8
GME6392_g	1.33778	G33-7102-MONOMER	G33-7102	GSVIVT01024634001	0	laccase	24.201	657	427	19	4	1836	13	644	8.29e-23	108
GME6398_g	1.21756	G34-7868-MONOMER	G34-7868	Phpat.1Z065200.1.p	fatty acid activation // "phosphatidylcholine acyl editing"	long-chain-fatty-acid-CoA ligase	26.269	453	269	12	832	2121	17	427	4.19e-25	114
GME6399_g	1.8652	GSP-6990-MONOMER	GSP-6990	Spipo15G0025800	0	endo-1,4-beta-xylanase	27.67	1236	785	30	700	4242	228	1409	6.8e-114	399
GME6400_g	0.913063	GIO2-5205-MONOMER	GIO2-5205	Cre09.g400441.t1.1	0	procollagen-lysine 5-dioxygenase	28.014	282	167	9	25	840	79	334	1.47e-17	87.4
GME641_g	1.32919	G3A-8761-MONOMER	G3A-8761	25358	superpathway of choline biosynthesis // "superpathway of phosphatidylcholine biosynthesis" // "phospholipid biosynthesis II" // "choline biosynthesis III" // "phosphatidylcholine biosynthesis I" // "phosphatidylcholine biosynthesis II"	choline-phosphate cytidylyltransferase	60.674	89	33	1	1	261	56	144	4.9e-32	114
GME6411_g	1.44898	G3A-10162-MONOMER	G3A-10162	139337	L-ascorbate degradation V // "ascorbate glutathione cycle"	L-ascorbate peroxidase	27.17	265	163	8	109	900	8	243	3.98e-17	82.8
GME6414_g	0.637178	GN7V-56637-MONOMER	GN7V-56637	Glyma.11G078400.1.p	L-ascorbate degradation V // "ascorbate glutathione cycle"	L-ascorbate peroxidase	27.727	220	138	6	310	966	44	243	3.72e-14	74.3
GME6415_g	-0.010796	G3A-10162-MONOMER	G3A-10162	139337	L-ascorbate degradation V // "ascorbate glutathione cycle"	L-ascorbate peroxidase	26.038	265	166	7	241	1032	8	243	2.99e-14	75.1
GME6422_g	1.02532	G2U-9710-MONOMER	G2U-9710	Bradi2g33080.1.p	homogalacturonan degradation	polygalacturonase	33.438	320	192	7	244	1191	105	407	1.12e-39	148
GME6424_g	1.34289	GIO2-3889-MONOMER	GIO2-3889	Cre05.g233300.t1.2	diphthamide biosynthesis (archaea) // "diphthamide biosynthesis (eukaryotes)"	diphthine synthase; diphthamide synthase; Cre05.g233300.t1.2	56.727	275	113	4	1	825	2	270	6.2e-102	315
GME6425_g	1.86299	GDQC-109683-MONOMER	GDQC-109683	#N/A	#N/A		44.118	102	54	1	250	546	70	171	5.39e-25	98.6
GME6426_g	1.80092	G30-13190-MONOMER	G30-13190	Bra041070.1-P	1D-<i>myo</i>-inositol hexakisphosphate biosynthesis III (<i>Spirodela polyrrhiza</i>) // "lipid-dependent phytate biosynthesis II (via Ins(1,3,4)P<sub>3</sub>)" // "1D-<i>myo</i>-inositol hexakisphosphate biosynthesis V (from Ins(1,3,4)P3)"	inositol-1,3,4-trisphosphate 5/6-kinase; Bra041070.1-P; inositol-tetrakisphosphate 1-kinase	26.829	287	181	10	379	1200	428	698	9.25e-10	63.9
GME6427_g	0.791299	G3A-6535-MONOMER	G3A-6535	73523	0	glucan 1,3-alpha-glucosidase	28.297	417	253	17	73	1287	36	418	4.07e-35	137
GME6433_g	1.9889	GQT-3288-MONOMER	GQT-3288	AT3G18190.1	0	chaperonin ATPase	28.857	551	353	12	16	1629	12	536	4.21e-60	209
GME6436_g	1.59929	GIO2-2001-MONOMER	GIO2-2001	Cre02.g114500.t1.2	choline biosynthesis I	inorganic diphosphatase; phosphoethanolamine/phosphocholine phosphatase	34.815	135	85	2	631	1032	445	577	4.77e-17	86.7
GME6437_g	1.95458	G3A-10552-MONOMER	G3A-10552	270269	1D-<i>myo</i>-inositol hexakisphosphate biosynthesis III (<i>Spirodela polyrrhiza</i>) // "<i>myo</i>-inositol biosynthesis"	inositol-3-phosphate synthase	56.13	522	206	7	97	1647	8	511	0	569
GME6441_g	0.739308	G3A-7529-MONOMER	G3A-7529	2636	0	N-acetylphosphatidylethanolamine-hydrolysing phospholipase D	44.792	96	53	0	1168	1455	162	257	3.94e-21	94.7
GME6442_g	2.15701	G3M-11337-MONOMER	G3M-11337	PGSC0003DMP400045834	trehalose degradation II (trehalase)	PGSC0003DMP400045834	33.191	467	279	11	358	1749	107	543	2.4e-52	190
GME6446_g	1.98103	AT4G29610-MONOMER	AT4G29610	AT4G29610.1	superpathway of pyrimidine deoxyribonucleoside salvage // "pyrimidine deoxyribonucleosides salvage" // "superpathway of pyrimidine ribonucleosides salvage" // "pyrimidine ribonucleosides salvage II" // "salvage pathways of pyrimidine ribonucleotides" // "pyrimidine ribonucleosides salvage I"	cytidine deaminase	34.4	125	65	6	127	486	37	149	1.56e-08	54.3
GME6464_g	1.02089	G2T-6936-MONOMER	G2T-6936	MLOC_3876.1	superpathway of carotenoid biosynthesis // "lutein biosynthesis"	MLOC_3876.1	27.126	247	148	8	388	1038	8	252	2.31e-18	87
GME6465_g	2.15299	G3G-7496-MONOMER	G3G-7496	TRIUR3_26260-P1	0	1'-hydroxyversicolorone reductase; versiconal hemiacetal acetate reductase; virsiconal reductase	31.833	311	195	6	79	993	15	314	1.49e-44	158
GME6466_g	0.193268	G3M-6883-MONOMER	G3M-6883	PGSC0003DMP400044749	0	carboxylesterase	33.636	110	53	5	268	564	74	174	7.54e-09	58.2
GME6467_g	1.54294	G34-9338-MONOMER	G34-9338	Phpat.1Z028400.1.p	0	Transport of D-glycerate; Transport of D-glucarate; Transport of D-galactarate	21.239	226	160	6	163	831	2	212	5.39e-08	57
GME6469_g	1.59733	G30-11477-MONOMER	G30-11477	Bra001210.1-P	fatty acid &alpha;-oxidation I // "benzoate biosynthesis III (CoA-dependent, non-&beta;-oxidative)"	aldehyde dehydrogenase (NAD+)	48.571	70	36	0	10	219	21	90	2.05e-16	87.4
GME6470_g	1.22131	G34-6686-MONOMER	G34-6686	Phpat.1Z012200.1.p	cysteine biosynthesis I	cysteine synthase	40.491	326	161	7	43	1020	11	303	4.63e-45	159
GME6479_g	0.25616	G3G-12085-MONOMER	G3G-12085	TRIUR3_29616-P1	cutin biosynthesis // "suberin monomers biosynthesis"	oleate omega-hydroxylase; unspecific monooxygenase	25.843	267	134	7	1588	2211	18	279	1.98e-21	101
GME648_g	1.39026	G3G-9679-MONOMER	G3G-9679	TRIUR3_27694-P1	0	linuron hydrolase	34.538	498	296	13	391	1875	50	520	2.78e-75	251
GME6481_g	0.768532	G37-15319-MONOMER	G37-15319	Potri.019G018100.1	gluconeogenesis I	phosphoenolpyruvate carboxykinase (ATP)	37.363	273	152	6	76	876	9	268	1.93e-53	188
GME6486_g	1.34148	GDQC-104704-MONOMER	GDQC-104704	#N/A	#N/A		25.249	301	158	6	262	1038	1443	1718	5.85e-13	74.7
GME6489_g	1.63388	GSP-7878-MONOMER	GSP-7878	Spipo20G0033500	0	dTDP-4-oxo-2,6-dideoxy-D-glucose 4-ketoreductase (dTDP-D-oliose producing)	28.244	262	154	8	94	855	37	272	1.01e-10	65.9
GME6490_g	1.89267	G34-7479-MONOMER	G34-7479	Phpat.021G063300.1.p	ornithine-citrulline shuttle	Phpat.021G063300.1.p	26.702	191	109	5	70	549	135	325	6.99e-13	69.7
GME6491_g	2.09506	GIO2-1322-MONOMER	GIO2-1322	Cre04.g217934.t1.1	adenine and adenosine salvage IV // "guanine and guanosine salvage II"	hypoxanthine phosphoribosyltransferase	45.972	211	96	8	28	618	1	207	1.67e-45	152
GME6497_g	2.44327	G3G-9953-MONOMER	G3G-9953	TRIUR3_01017-P1	oxygenic photosynthesis // "photosynthesis light reactions"	photosystem II	58.824	34	14	0	151	252	1	34	3.4e-07	49.3
GME6499_g	1.56523	G37-16795-MONOMER	G37-16795	Potri.002G085400.1	0	aminoacylase	35.811	148	90	3	355	795	40	183	2.83e-16	83.6
GME65_g	2.16861	GDQC-7227-MONOMER	GDQC-7227	GRMZM5G863364_P01	1D-<i>myo</i>-inositol hexakisphosphate biosynthesis V (from Ins(1,3,4)P3)	inositol-polyphosphate multikinase; inositol-tetrakisphosphate 5-kinase	67.5	40	13	0	193	312	109	148	7.46e-09	56.2
GME6501_g	1.25601	G2U-8205-MONOMER	G2U-8205	Bradi1g27880.1.p	0	ATP diphosphatase	28.462	260	131	12	247	990	23	239	3.53e-16	79.7
GME6504_g	2.24152	GDQC-108994-MONOMER	GDQC-108994	GRMZM2G110622_P01	0	phytanoyl-CoA dioxygenase	56.19	105	40	3	298	609	824	923	3.08e-13	69.7
GME6509_g	1.56234	G34-8774-MONOMER	G34-8774	Phpat.010G090300.1.p	0	N-(long-chain-acyl)ethanolamine deacylase; fatty acid amide hydrolase	32.836	201	106	4	2338	2904	48	231	4.14e-09	62.4
GME651_g	1.67734	G33-10865-MONOMER	G33-10865	GSVIVT01027570001	photorespiration	glyoxylate reductase (NADP+); hydroxypyruvate reductase	34.015	391	207	12	37	1197	183	526	2.22e-50	196
GME6516_g	2.70229	G3F-9662-MONOMER	G3F-9662	Solyc00g042130.1.1	superpathway of adenosine nucleotides <i>de novo</i> biosynthesis I // "superpathway of purine nucleotides <i>de novo</i> biosynthesis I" // "adenosine ribonucleotides <i>de novo</i> biosynthesis"	H+-transporting two-sector ATPase	71.287	505	144	1	112	1623	199	703	0	745
GME6522_g	1.66311	AT5G48840-MONOMER	AT5G48840	PANC	phosphopantothenate biosynthesis I	pantoate:beta-alanine ligase	34.688	320	140	11	52	948	11	282	2.98e-37	142
GME6526_g	0.647306	G2T-9817-MONOMER	G2T-9817	MLOC_55287.3	phosphatidate metabolism, as a signaling molecule // "triacylglycerol biosynthesis"	phosphatidate phosphatase; diacylglycerol diphosphate phosphatase	31.399	293	172	6	73	921	15	288	2.5e-34	129
GME6529_g	1.13722	G3F-8081-MONOMER	G3F-8081	Solyc04g009900.2.1	gluconeogenesis I	phosphoenolpyruvate carboxykinase (ATP)	29.63	324	164	8	703	1671	5	265	3.44e-25	107
GME6534_g	1.82297	G3N-9108-MONOMER	G3N-9108	EMT31146	0	vesicle-fusing ATPase	53.731	67	31	0	399	199	979	1045	3.7e-06	47.4
GME6535_g	0.539126	GDQC-108994-MONOMER	GDQC-108994	GRMZM2G110622_P01	0	phytanoyl-CoA dioxygenase	48.276	116	36	3	91	435	824	916	2.77e-11	62.8
GME6542_g	2.33478	GN7V-61805-MONOMER	GN7V-61805	Glyma.12G122900.1.p	superpathway of leucine, valine, and isoleucine biosynthesis // "valine biosynthesis"	ketol-acid reductoisomerase	34.807	362	210	11	181	1206	77	432	6.14e-50	179
GME6543_g	1.533	G3E-22063-MONOMER	G3E-22063	Pavir.Aa01560.1.p	coenzyme A biosynthesis I	phosphopantothenate-cysteine ligase	44.014	284	137	4	52	882	8	276	2.18e-68	221
GME6546_g	2.15296	GN7F-15908-MONOMER	GN7F-15908	#N/A	#N/A		50	272	123	5	232	1044	625	884	1.01e-72	244
GME6547_g	2.92923	GN7F-27006-MONOMER	GN7F-27006	LOC_Os02g57810.1	brassinosteroids inactivation	LOC_Os02g57810.1	28.009	432	269	10	1	1269	102	500	2.91e-39	150
GME6548_g	0.772466	G3G-10595-MONOMER	G3G-10595	#N/A	#N/A		44.615	195	105	3	49	633	62	253	8.33e-45	164
GME6555_g	1.1974	G3F-10620-MONOMER	G3F-10620	Solyc09g065740.1.1	0	Solyc09g065740.1.1	33.333	447	262	9	46	1314	9	443	1.14e-47	173
GME6556_g	1.8434	G30-13704-MONOMER	G30-13704	Bra013760.1-P	0	2-keto-3-deoxy-L-rhamnoate aldolase	36.31	168	94	5	97	600	37	191	1.24e-22	96.7
GME6566_g	1.37661	G33-9349-MONOMER	G33-9349	GSVIVT01001059001	0	chitinase	31.092	357	201	13	184	1200	29	358	1.37e-30	124
GME6567_g	2.3166	G34-5804-MONOMER	G34-5804	Phpat.001G028900.1.p	0	heterotrimeric G-protein GTPase	27.397	146	97	4	1	429	49	188	9.32e-13	66.2
GME6568_g	0.833518	GIO2-4750-MONOMER	GIO2-4750	#N/A	#N/A		25	588	342	29	688	2271	46	594	5.52e-15	80.9
GME6570_g	2.21623	G30-12280-MONOMER	G30-12280	Bra033006.1-P	0	succinate dehydrogenase (ubiquinone)	65.812	234	76	2	97	789	45	277	7.5e-114	330
GME6571_g	3.39693	G34-9479-MONOMER	G34-9479	Phpat.019G023200.1.p	superoxide radicals degradation // "reactive oxygen species degradation (mammalian)"	catalase-peroxidase	53.416	483	211	7	40	1461	67	544	1.02e-174	505
GME6572_g	2.37281	GDQC-112271-MONOMER	GDQC-112271	#N/A	#N/A		77.419	31	7	0	307	399	188	218	4.47e-09	54.7
GME6574_g	#N/A	G3N-8508-MONOMER	G3N-8508	EMT19177	0	3,5-dimethoxyphenol O-methyltransferase; 3,5-dihydroxyanisole O-methyltransferase	47.619	42	22	0	4	129	203	244	5.11e-06	46.2
GME6578_g	1.42448	G3C-10573-MONOMER	G3C-10573	Sobic.006G276100.1.p	phospholipid remodeling (phosphatidylcholine, yeast) // "phospholipases" // "phosphatidylcholine acyl editing"	phospholipase A2	29.06	234	135	11	319	1002	326	534	2.31e-14	80.1
GME6579_g	1.81466	GIO2-4694-MONOMER	GIO2-4694	Cre09.g401997.t1.1	0	2-hydroxy-3-oxopropionate reductase	34.52	281	163	5	271	1086	4	272	7.88e-35	130
GME659_g	1.16144	G3G-9679-MONOMER	G3G-9679	TRIUR3_27694-P1	0	linuron hydrolase	33.465	505	287	16	442	1926	55	520	3.63e-67	230
GME6591_g	2.71672	G3G-12270-MONOMER	G3G-12270	TRIUR3_05137-P1	0	endo-1,4-beta-xylanase	55.385	65	18	1	199	360	58	122	6.87e-13	65.9
GME6595_g	1.14667	GDQC-104704-MONOMER	GDQC-104704	#N/A	#N/A		30.114	176	100	3	178	705	1484	1636	1.34e-14	78.6
GME6598_g	1.32576	GN7V-61636-MONOMER	GN7V-61636	Glyma.08G150800.1.p	siroheme biosynthesis	precorrin-1 C-methyltransferase; uroporphyrinogen-III C-methyltransferase	31.356	354	193	9	718	1707	17	344	3.07e-33	132
GME66_g	0.373343	G2Z-7305-MONOMER	G2Z-7305	cassava4.1_007953m	colanic acid building blocks biosynthesis // "mannitol biosynthesis" // "L-ascorbate biosynthesis I (L-galactose pathway)" // "GDP-mannose biosynthesis" // "D-mannose degradation"	mannose-6-phosphate isomerase	34.082	490	220	16	7	1419	8	413	1.39e-67	225
GME6607_g	1.71202	G3C-7625-MONOMER	G3C-7625	Sobic.004G338000.1.p	gluconeogenesis I	phosphoenolpyruvate carboxykinase (ATP)	32.463	268	169	4	40	810	10	276	6.66e-41	152
GME661_g	1.60476	G3F-12678-MONOMER	G3F-12678	Solyc12g035280.1.1	oxygenic photosynthesis // "photosynthesis light reactions"	photosystem II	32.45	151	97	4	397	840	9	157	5.46e-14	75.9
GME6616_g	2.65523	G3M-11969-MONOMER	G3M-11969	PGSC0003DMP400061001	0	laccase	60.377	53	21	0	85	243	299	351	2.35e-14	69.7
GME6617_g	2.52995	G30-13099-MONOMER	G30-13099	Bra029857.1-P	0	Bra029857.1-P; bis(5'-nucleosyl)-tetraphosphatase (asymmetrical)	60.825	97	36	1	76	366	21	115	8.5e-34	127
GME6618_g	2.04874	G34-8559-MONOMER	G34-8559	Phpat.014G085900.1.p	0	arsenite-transporting ATPase	57.492	327	132	5	1	966	1	325	4.32e-125	364
GME6621_g	2.48785	G3F-12423-MONOMER	G3F-12423	Solyc03g123570.2.1	3-phosphoinositide biosynthesis	1-phosphatidylinositol-3-phosphate 5-kinase	32.955	88	42	3	241	504	27	97	5.04e-08	57
GME6629_g	2.67555	G3M-8451-MONOMER	G3M-8451	PGSC0003DMP400008980	0	sterol 3beta-glucosyltransferase	28.692	474	305	12	106	1488	35	488	4.67e-36	142
GME663_g	1.6466	G34-8432-MONOMER	G34-8432	Phpat.020G063200.1.p	0	beta-L-N-acetylhexosaminidase	31.707	369	234	9	34	1110	49	409	1.4e-47	173
GME6640_g	1.8329	CHLREDRAFT_149240-MONOMER	CHLREDRAFT_149240	#N/A	#N/A		39.326	89	54	0	7	273	2	90	1.68e-20	80.1
GME6641_g	2.59565	G3M-11787-MONOMER	G3M-11787	PGSC0003DMP400009065	0	peroxiredoxin	43.452	168	87	1	19	522	4	163	3.17e-29	107
GME6642_g	3.0661	G3M-7935-MONOMER	G3M-7935	PGSC0003DMP400049140	0	peroxiredoxin	40	175	96	2	1	525	63	228	9.2e-38	131
GME6665_g	1.89937	GN7V-64906-MONOMER	GN7V-64906	Glyma.17G226700.1.p	0	Glyma.17G226700.1.p	36.096	374	208	6	25	1062	23	393	7.94e-70	225
GME6668_g	2.24458	G2U-9819-MONOMER	G2U-9819	Bradi4g39695.2.p	0	adenylylsulfatase	42.157	102	55	2	25	318	74	175	2.17e-15	71.6
GME667_g	1.23933	MONOMER-15183	G-11617	FIG4	0	phosphatidylinositol 3,5-bisphosphate 5-phosphatase	37.8	791	355	16	169	2316	14	742	5.45e-168	513
GME6672_g	2.03954	G3F-7872-MONOMER	G3F-7872	Solyc06g071550.2.1	tryptophan biosynthesis	anthranilate phosphoribosyltransferase	39.483	271	150	6	244	1050	127	385	1.01e-36	139
GME6674_g	0.563341	GDQC-106833-MONOMER	GDQC-106833	#N/A	#N/A		43.137	51	28	1	55	207	280	329	2.65e-06	45.8
GME6675_g	0.293431	G3A-5922-MONOMER	G3A-5922	#N/A	#N/A	85541	34.576	295	178	10	79	939	26	313	1.59e-32	124
GME6676_g	1.94694	G30-11756-MONOMER	G30-11756	Bra024240.1-P	0	glucan 1,3-alpha-glucosidase	39.051	991	470	20	67	2922	25	920	0	636
GME6679_g	2.43406	G34-10694-MONOMER	G34-10694	Phpat.1Z007100.1.p	0	NADP-retinol dehydrogenase	33.916	286	167	8	22	870	3	269	2.46e-36	132
GME6694_g	#N/A	G3N-13618-MONOMER	G3N-13618	EMT23862	0	1,2-alpha-L-fucosidase; alpha-L-fucosidase	30.811	185	123	3	82	621	586	770	1.16e-17	84.3
GME67_g	1.85691	G3F-11219-MONOMER	G3F-11219	Solyc10g079720.1.1	superpathway of lysine, threonine and methionine biosynthesis II // "methionine biosynthesis II"	cystathionine beta-lyase; Solyc10g079720.1.1	51.648	364	167	4	148	1221	104	464	2.01e-115	363
GME6701_g	1.75821	G3B-9263-MONOMER	G3B-9263	Si026272m	dhurrin degradation	hydroxymandelonitrile lyase	24.066	482	275	13	235	1653	71	470	1.17e-19	94.7
GME6702_g	1.55727	G30-11907-MONOMER	G30-11907	Bra027370.1-P	0	(S)-2-hydroxy-acid oxidase	49.206	63	32	0	25	213	29	91	7.94e-11	67
GME6706_g	1.81061	G2U-7731-MONOMER	G2U-7731	Bradi1g77290.2.p	superpathway of geranylgeranyldiphosphate biosynthesis I (via mevalonate) // "mevalonate pathway I"	hydroxymethylglutaryl-CoA synthase	50.658	456	212	5	5185	6534	2	450	2.7e-120	391
GME671_g	1.81808	GIO2-2033-MONOMER	GIO2-2033	Cre09.g416050.t1.2	arginine biosynthesis II (acetyl cycle) // "citrulline-nitric oxide cycle" // "arginine biosynthesis I (via L-ornithine)"	argininosuccinate synthase	46.336	423	212	7	1765	3021	29	440	1.88e-118	372
GME6711_g	1.79443	G3G-12901-MONOMER	G3G-12901	TRIUR3_15273-P1	0	phosphoinositide 5-phosphatase; TRIUR3_15273-P1	33.537	328	164	11	2575	3477	36	336	1.83e-37	146
GME6716_g	1.32994	GDQC-108422-MONOMER	GDQC-108422	GRMZM2G129860_P01	0	11alpha,30-dihydroxy-beta-amyrin dehydrogenase; 11-oxo-beta-amyrin 30-monooxygenase; beta-amyrin 30-monooxygenase; glycyrrhetaldehyde 30-monooxygenase; 11-oxo-beta-amyrin 30-oxidase; 30-hydroxy-11-oxo-beta-amyrin dehydrogenase	26.116	448	268	12	181	1449	89	498	1.32e-35	141
GME6726_g	0.759446	G2Z-10882-MONOMER	G2Z-10882	cassava4.1_004778m	xylose degradation I	xylulokinase	45.103	388	203	6	19	1173	9	389	1.89e-112	343
GME6727_g	1.1667	G3A-9978-MONOMER	G3A-9978	124462	pseudouridine degradation	pseudouridylate synthase; tRNA pseudouridine38-40 synthase	27.273	396	195	12	328	1506	4	309	2.66e-26	111
GME6728_g	1.55583	G3B-12322-MONOMER	G3B-12322	Si040282m	folate transformations II	methylenetetrahydrofolate reductase [NAD(P)H]	48.074	597	286	10	1	1743	1	589	0	558
GME673_g	1.0729	G34-7183-MONOMER	G34-7183	Phpat.020G016500.1.p	0	alditol oxidase	22.701	348	229	9	592	1596	117	437	1.71e-14	77.8
GME6736_g	0.0984546	G3C-10897-MONOMER	G3C-10897	Sobic.003G355500.1.p	0	aldehyde reductase	44.762	210	99	7	331	918	1	207	1.38e-41	148
GME6740_g	0.228936	G3M-9026-MONOMER	G3M-9026	PGSC0003DMP400005986	0	PGSC0003DMP400005986	27.311	476	282	16	31	1368	68	509	3.61e-38	147
GME6748_g	-0.638898	G33-7170-MONOMER	G33-7170	GSVIVT01038610001	0	nucleoside-triphosphatase	27.016	248	144	7	523	1239	348	567	1.59e-15	82
GME6749_g	2.86575	GIO2-4750-MONOMER	GIO2-4750	#N/A	#N/A		30.118	591	359	19	205	1923	43	597	3.34e-58	208
GME6753_g	0.676131	GDQC-113666-MONOMER	GDQC-113666	GRMZM2G154828_P01	0	isoflavone 2'-hydroxylase; 4'-methoxyisoflavone 2'-hydroxylase	29.462	465	277	19	259	1572	51	491	4.63e-37	145
GME6755_g	1.79439	EG10908-MONOMER	EG10908	#N/A	#N/A		32.609	92	62	0	703	978	21	112	5.11e-10	58.9
GME676_g	-1.01069	G2Z-10212-MONOMER	G2Z-10212	cassava4.1_002296m	syringetin biosynthesis // "flavonoid biosynthesis (in equisetum)" // "flavonol biosynthesis"	flavonol synthase	65.975	241	82	0	109	831	507	747	7.01e-109	333
GME6760_g	0.51892	GSP-7960-MONOMER	GSP-7960	Spipo0G0115000	<i>o</i>-diquinones biosynthesis	catechol oxidase	25.887	282	159	15	211	1023	60	302	5.78e-09	60.1
GME6762_g	1.51905	G34-9338-MONOMER	G34-9338	Phpat.1Z028400.1.p	0	Transport of D-glycerate; Transport of D-glucarate; Transport of D-galactarate	27.315	216	135	3	223	870	1	194	9.96e-11	65.5
GME6763_g	1.08008	AT1G35250-MONOMER	AT1G35250	AT1G35250	acyl-ACP thioesterase pathway	acyl-lipid thioesterase	29.801	453	252	8	286	1620	100	494	2.26e-54	199
GME6764_g	0.940796	GN7F-18914-MONOMER	GN7F-18914	#N/A	#N/A		52.296	392	179	4	1	1176	3	386	1.63e-142	415
GME677_g	1.19879	G2Z-10212-MONOMER	G2Z-10212	cassava4.1_002296m	syringetin biosynthesis // "flavonoid biosynthesis (in equisetum)" // "flavonol biosynthesis"	flavonol synthase	36.873	339	174	5	394	1410	131	429	1.23e-46	174
GME6776_g	0.916296	G34-9704-MONOMER	G34-9704	Phpat.018G066500.1.p	0	phosphosulfolactate synthase	35.855	304	144	3	133	1044	24	276	9.09e-60	196
GME6777_g	2.15381	G3E-30326-MONOMER	G3E-30326	Pavir.Ab02442.1.p	0	Pavir.Ab02442.1.p	23.601	661	401	21	175	2070	46	631	7.48e-17	87
GME678_g	1.85686	G34-8378-MONOMER	G34-8378	Phpat.024G019700.1.p	acyl-CoA hydrolysis // "docosahexanoate biosynthesis I" // "&omega;-hydroxylation of caprate and laurate"	palmitoyl-CoA hydrolase; acyl-CoA hydrolase	35	340	208	5	313	1314	177	509	7.99e-46	172
GME6782_g	1.55441	G3C-6688-MONOMER	G3C-6688	Sobic.001G484200.1.p	0	heterotrimeric G-protein GTPase	28.926	242	161	5	829	1524	146	386	5.3e-28	117
GME6785_g	1.07429	CHLREDRAFT_135648-MONOMER	CHLREDRAFT_135648	NAR1.2	carbon concentration mechanism (Chlamydomonas)	nitrite transporter; bicarbonate transporter	37.5	192	115	3	22	597	73	259	2.77e-27	108
GME6789_g	#N/A	G3N-13618-MONOMER	G3N-13618	EMT23862	0	1,2-alpha-L-fucosidase; alpha-L-fucosidase	29.375	160	94	2	1	423	611	770	2.75e-11	67
GME679_g	2.47637	CHLREDRAFT_185673-MONOMER	CHLREDRAFT_185673	HSP70A	0	heat shock protein	59.935	619	233	8	133	1956	3	617	0	731
GME6800_g	1.16054	G3F-14036-MONOMER	G3F-14036	Solyc04g009430.2.1	0	Solyc04g009430.2.1	27.941	272	158	7	85	807	95	359	3.95e-24	103
GME6801_g	0.393659	G34-10389-MONOMER	G34-10389	Phpat.007G051300.1.p	0	phenylacetaldehyde reductase	30.636	346	189	14	25	1014	7	317	5.83e-38	139
GME6803_g	0.192687	G37-12724-MONOMER	G37-12724	Potri.001G221800.1	0	glucan endo-1,3-beta-D-glucosidase	40.083	242	119	13	61	768	25	246	3.72e-41	143
GME6805_g	1.0009	G3A-5492-MONOMER	G3A-5492	#N/A	#N/A	437713	44.032	377	197	7	253	1350	16	389	2.11e-76	247
GME6814_g	1.36074	G37-15319-MONOMER	G37-15319	Potri.019G018100.1	gluconeogenesis I	phosphoenolpyruvate carboxykinase (ATP)	27.517	298	168	9	121	1008	9	260	4.18e-27	112
GME6815_g	1.12189	AT4G30000-MONOMER	AT4G30000	AT4G30000.2	6-hydroxymethyl-dihydropterin diphosphate biosynthesis I // "tetrahydrofolate biosynthesis II" // "tetrahydrofolate biosynthesis"	2-amino-4-hydroxy-6-hydroxymethyldihydropteridine diphosphokinase; dihydropteroate synthase	32.927	574	274	15	907	2625	83	546	5.9e-76	260
GME6818_g	2.05457	G3M-7791-MONOMER	G3M-7791	PGSC0003DMP400047519	starch degradation II	PGSC0003DMP400047519	28.261	92	65	1	193	465	134	225	4.11e-06	48.1
GME6819_g	2.13474	G3A-5795-MONOMER	G3A-5795	150347	aerobic respiration I (cytochrome c) // "NAD/NADH phosphorylation and dephosphorylation" // "aerobic respiration III (alternative oxidase pathway)"	NADH dehydrogenase; NADH:ubiquinone reductase (H+-translocating)	71.233	73	21	0	100	318	27	99	2.37e-32	119
GME6820_g	2.35959	G3A-5795-MONOMER	G3A-5795	150347	aerobic respiration I (cytochrome c) // "NAD/NADH phosphorylation and dephosphorylation" // "aerobic respiration III (alternative oxidase pathway)"	NADH dehydrogenase; NADH:ubiquinone reductase (H+-translocating)	74.375	320	82	0	1	960	126	445	3.39e-164	469
GME6826_g	1.6495	G3F-7425-MONOMER	G3F-7425	Solyc04g009910.2.1	gluconeogenesis I	phosphoenolpyruvate carboxykinase (ATP)	30.588	255	168	6	1621	2364	14	266	2.56e-32	129
GME6831_g	1.21256	G3A-8409-MONOMER	G3A-8409	410626	spermine and spermidine degradation II	N8-acetylspermidine oxidase (propane-1,3-diamine-forming); polyamine oxidase (propane-1,3-diamine-forming)	36.259	433	223	12	166	1350	41	458	1.31e-71	237
GME6832_g	1.27693	GN7V-50185-MONOMER	GN7V-50185	Glyma.10G060200.1.p	superpathway of ammonia assimilation (plants) // "glutamine biosynthesis I" // "nitrate reduction II (assimilatory)" // "glutamine biosynthesis III" // "ammonia assimilation cycle II" // "ammonia assimilation cycle I"	glutamate-ammonia ligase	33.416	401	242	10	16	1209	2	380	4.46e-58	205
GME6836_g	1.2424	G3G-11955-MONOMER	G3G-11955	#N/A	#N/A		31.977	172	107	2	118	612	2	170	1.45e-18	85.1
GME684_g	0.665185	GSP-5456-MONOMER	GSP-5456	Spipo3G0044400	0	dTDP-(2R,6S)-6-hydroxy-2-methyl-3-oxo-3,6-dihydro-2H-pyran-4-olate 3-ketoreductase (dTDP-4-dehydro-2,6-dideoxy-alpha-D-allose-forming)	45.902	61	25	2	4	162	29	89	1.71e-07	52.8
GME6846_g	1.27599	G3P-4924-MONOMER	G3P-4924	evm.model.supercontig_152.15	0	evm.model.supercontig_152.15	29.915	234	153	6	472	1161	334	560	6.37e-23	104
GME6848_g	1.10837	G30-14260-MONOMER	G30-14260	Bra028036.1-P	pseudouridine degradation	pseudouridylate synthase; tRNA pseudouridine38-40 synthase; tRNA pseudouridine38/39 synthase	31.222	442	198	13	979	2274	66	411	1.49e-53	193
GME6849_g	2.01265	MONOMER-11720	G-9106	#N/A	#N/A		44.591	379	196	6	64	1188	18	386	8e-96	293
GME6852_g	1.22871	G37-12325-MONOMER	G37-12325	Potri.010G088100.1	superpathway of guanosine nucleotides degradation (plants) // "guanosine nucleotides degradation II" // "guanosine nucleotides degradation I" // "purine nucleotides degradation I (plants)" // "adenosine nucleotides degradation I" // "pyrimidine salvage pathway" // "UTP and CTP dephosphorylation I"	5'-nucleotidase	34.127	126	69	3	190	525	7	132	1.42e-06	51.2
GME6861_g	0.159664	GN7F-18778-MONOMER	GN7F-18778	#N/A	#N/A		48.036	331	166	4	103	1092	3	328	1.83e-103	310
GME6862_g	1.59645	GDQC-104704-MONOMER	GDQC-104704	#N/A	#N/A		41.994	331	175	5	3148	4140	1436	1749	3.18e-63	241
GME6864_g	1.33921	G33-7102-MONOMER	G33-7102	GSVIVT01024634001	0	laccase	21.429	308	204	7	10	879	9	296	1.21e-07	58.2
GME6869_g	2.97174	GIO2-290-MONOMER	GIO2-290	Cre01.g003850.t1.1	0	unspecific monooxygenase	26.367	512	309	19	100	1551	22	493	1.75e-28	120
GME687_g	2.29407	G3G-7147-MONOMER	G3G-7147	TRIUR3_35220-P1	acetate conversion to acetyl-CoA	acetate-CoA ligase	50	656	280	7	127	2082	28	639	0	614
GME6876_g	1.46187	GN7V-60591-MONOMER	GN7V-60591	Glyma.16G049300.1.p	superpathway of lysine, threonine and methionine biosynthesis II // "threonine biosynthesis" // "isoleucine biosynthesis I" // "homoserine biosynthesis" // "lysine biosynthesis VI"	aspartate kinase	30	410	236	8	565	1770	171	537	7.59e-46	172
GME6877_g	1.37297	G3C-6688-MONOMER	G3C-6688	Sobic.001G484200.1.p	0	heterotrimeric G-protein GTPase	28.992	238	146	5	742	1428	145	368	5.23e-25	108
GME6880_g	0.724352	GDQC-112919-MONOMER	GDQC-112919	GRMZM5G868120_P02	0	; phosphoinositide 5-phosphatase	63.158	38	14	0	28	141	85	122	1.84e-08	57.4
GME6881_g	-0.173648	GIO2-4468-MONOMER	GIO2-4468	#N/A	#N/A		28.877	187	99	6	106	600	196	370	1.72e-09	62.4
GME6882_g	0.170276	GIO2-4468-MONOMER	GIO2-4468	#N/A	#N/A		31.635	373	182	13	130	1182	42	363	3.68e-27	118
GME6886_g	#N/A	G3N-12320-MONOMER	G3N-12320	EMT21953	0	xenobiotic-transporting ATPase	28.866	485	285	9	76	1371	2286	2763	2.16e-56	204
GME6894_g	2.17304	GIO2-716-MONOMER	GIO2-716	Cre11.g467678.t1.1	0	guanylate cyclase	33.803	284	161	7	2488	3330	301	560	7.52e-25	115
GME69_g	1.38371	G3B-9519-MONOMER	G3B-9519	Si016778m	0	dolichol kinase	38.579	197	114	3	1315	1884	373	569	1.84e-34	140
GME6905_g	1.66013	G2U-7450-MONOMER	G2U-7450	Bradi2g31190.1.p	0	NADPH:quinone reductase	37.026	343	195	8	1	981	1	338	2.64e-44	157
GME691_g	0.653583	G34-10940-MONOMER	G34-10940	Phpat.002G140700.1.p	0	beta-glucosidase	52.318	151	72	0	31	483	70	220	1.95e-53	179
GME6912_g	0.414566	G3N-13618-MONOMER	G3N-13618	EMT23862	0	1,2-alpha-L-fucosidase; alpha-L-fucosidase	31.878	229	155	1	3223	3909	534	761	1.47e-30	134
GME6915_g	0.00998641	GIO2-4468-MONOMER	GIO2-4468	#N/A	#N/A		29.843	191	97	7	73	618	26	188	1.2e-12	59.3
GME6921_g	1.39961	GDQC-5409-MONOMER	GDQC-5409	GRMZM2G061023_P04	(3<i>E</i>)-4,8-dimethylnona-1,3,7-triene biosynthesis	(3S,6E)-nerolidol synthase	43.351	376	171	9	1837	2904	592	945	5.63e-69	254
GME6922_g	2.22576	G34-8538-MONOMER	G34-8538	Phpat.007G010800.1.p	glyoxylate cycle	isocitrate lyase	60.482	539	206	3	7	1605	15	552	0	671
GME6928_g	1.11057	GSP-5470-MONOMER	GSP-5470	Spipo22G0000300	fatty acid activation // "phosphatidylcholine acyl editing" // "linoleate biosynthesis I (plants)" // "fatty acid &beta;-oxidation II (peroxisome)"	long-chain-fatty-acid-CoA ligase	43.645	417	223	5	7	1245	289	697	3.03e-106	330
GME6929_g	1.1478	G37-15792-MONOMER	G37-15792	Potri.013G021300.1	fatty acid activation // "phosphatidylcholine acyl editing" // "linoleate biosynthesis I (plants)" // "fatty acid &beta;-oxidation II (peroxisome)"	long-chain-fatty-acid-CoA ligase	32.031	256	151	8	49	792	39	279	3.73e-30	121
GME6938_g	1.69951	G2Z-10030-MONOMER	G2Z-10030	cassava4.1_013136m	0	2-methoxy-6-polyprenyl-1,4-benzoquinol methylase	48.78	287	122	5	112	939	18	290	8.41e-84	256
GME6955_g	1.71871	G2U-8533-MONOMER	G2U-8533	Bradi1g33990.1.p	0	3',5'-cyclic-nucleotide phosphodiesterase	27.019	322	178	13	160	1056	29	316	4.09e-20	93.2
GME6959_g	0.932918	G3F-7674-MONOMER	G3F-7674	Solyc00g104730.1.1	homogalacturonan degradation	polygalacturonase	38.217	157	82	4	121	576	49	195	6.35e-25	103
GME6962_g	0.00230953	G37-11963-MONOMER	G37-11963	Potri.001G045300.1	0	cinnamoyl-CoA reductase	55.814	43	17	1	22	144	14	56	1.27e-06	48.5
GME697_g	1.68071	G34-10438-MONOMER	G34-10438	Phpat.007G047500.1.p	phospholipases // "D-<i>myo</i>-inositol (1,4,5)-trisphosphate biosynthesis" // "D-<i>myo</i>-inositol-5-phosphate metabolism" // "phosphatidate metabolism, as a signaling molecule"	phosphoinositide phospholipase C	34.762	210	124	3	1510	2109	80	286	3.07e-31	133
GME6974_g	1.40725	G3A-7239-MONOMER	G3A-7239	68068	0	calmodulin-lysine N-methyltransferase	31.694	183	105	8	178	708	21	189	2.01e-14	72
GME6975_g	1.95424	G3F-8333-MONOMER	G3F-8333	Solyc12g039010.1.1	aerobic respiration I (cytochrome c)	cytochrome-c oxidase	27.5	120	78	3	130	471	150	266	3.31e-06	48.9
GME6993_g	2.11711	G3N-8271-MONOMER	G3N-8271	EMT19195	0	N-(long-chain-acyl)ethanolamine deacylase; fatty acid amide hydrolase	28.34	247	149	7	316	993	159	398	5.68e-16	83.2
GME7_g	1.46044	G3M-8226-MONOMER	G3M-8226	PGSC0003DMP400020988	0	chitinase	28.877	187	130	3	457	1014	30	214	5.09e-14	74.3
GME70_g	0.89409	G34-7384-MONOMER	G34-7384	#N/A	#N/A		36.019	211	84	5	532	1152	36	199	2.92e-31	119
GME700_g	2.37881	G3M-11323-MONOMER	G3M-11323	PGSC0003DMP400038840	0	sterol 3beta-glucosyltransferase	29.328	491	310	11	88	1503	30	502	1.85e-60	209
GME7000_g	1.87391	G2U-10729-MONOMER	G2U-10729	Bradi3g34615.2.p	cyanidin 3,7-diglucoside polyacylation biosynthesis // "violdelphin biosynthesis"	cyanidin 3-O-glucoside-7-O-(6-O-(4-O-(glucosyl)-oxybenzoyl)-glucoside) acyltransferase; cyanidin 3,7-diglucoside acyltransferase; delphinidin3-rutinoside 7-glucoside acyltransferase; delphinidin 3-O-rutinoside-7-O-(6-O-(4-O-(glucosyl)-oxybenzoyl)-glucoside acyltransferase	26.444	450	273	14	301	1575	64	480	3.11e-48	176
GME7001_g	2.36681	G37-11379-MONOMER	G37-11379	Potri.009G093900.1	0	1,2-alpha-L-fucosidase; alpha-L-fucosidase	28.645	775	459	30	139	2343	48	768	1.12e-77	270
GME701_g	1.65796	G3F-9582-MONOMER	G3F-9582	Solyc01g008290.2.1	superpathway of pyrimidine deoxyribonucleotides <i>de novo</i> biosynthesis // "superpathway of pyrimidine ribonucleotides <i>de novo</i> biosynthesis" // "UMP biosynthesis"	dihydroorotate dehydrogenase (quinone)	49.465	374	168	7	238	1338	93	452	1.32e-97	304
GME7012_g	-0.127467	G3C-6568-MONOMER	G3C-6568	Sobic.009G043500.1.p	sulfite oxidation IV	sulfite oxidase	38.542	384	202	13	4	1080	11	385	7.7e-74	236
GME7014_g	0.785437	G33-8516-MONOMER	G33-8516	GSVIVT01032411001	0	chitinase	38.652	282	147	7	76	921	2674	2929	3.34e-47	177
GME7025_g	2.15675	G3C-12364-MONOMER	G3C-12364	Sobic.004G345800.1.p	jasmonic acid biosynthesis // "fatty acid &beta;-oxidation II (peroxisome)"	acetyl-CoA C-acyltransferase	55.122	410	155	5	76	1287	51	437	3.28e-112	339
GME7027_g	0.0521694	G3P-8655-MONOMER	G3P-8655	evm.model.supercontig_6.282	L-ascorbate degradation V // "ascorbate glutathione cycle"	L-ascorbate peroxidase	28.405	257	149	11	142	903	17	241	2.84e-13	71.6
GME7034_g	1.39469	G30-16987-MONOMER	G30-16987	#N/A	#N/A		39.683	126	71	4	364	729	988	1112	2.03e-12	73.6
GME7035_g	2.55645	CHLREDRAFT_134189-MONOMER	CHLREDRAFT_134189	ATPvL1	superpathway of purine nucleotides <i>de novo</i> biosynthesis I // "adenosine ribonucleotides <i>de novo</i> biosynthesis"	vacuolar H(+)-ATPase V0 sector,c/c' subunits	62.937	143	52	1	25	450	19	161	1.82e-44	146
GME7038_g	2.65702	G3E-15872-MONOMER	G3E-15872	Pavir.Ga01434.1.p	0	nitrate-transporting ATPase	23.494	498	294	13	205	1578	42	492	2.42e-21	100
GME7043_g	1.65432	G34-7320-MONOMER	G34-7320	Phpat.027G017100.1.p	0	nucleoplasmin ATPase	43.687	792	408	10	1297	3627	148	916	0	591
GME7044_g	1.77634	GSP-6541-MONOMER	GSP-6541	Spipo16G0035300	0	nucleoside-triphosphatase	45.438	548	263	7	568	2103	169	716	3.86e-157	473
GME7045_g	0.155935	G3E-23082-MONOMER	G3E-23082	Pavir.J30729.1.p	lysine degradation II	saccharopine dehydrogenase (NAD+, L-glutamate-forming)	37.591	274	153	6	22	804	58	326	3.26e-55	187
GME7046_g	0.767007	AT1G70310-MONOMER	AT1G70310	SPDS2	superpathway of polyamine biosynthesis // "methionine salvage cycle I (bacteria and plants)" // "spermidine biosynthesis I"	spermidine synthase	51.111	270	115	6	4	768	65	332	4.08e-80	247
GME7049_g	1.63968	G3E-25852-MONOMER	G3E-25852	Pavir.Ib01071.1.p	chorismate biosynthesis I // "chorismate biosynthesis from 3-dehydroquinate"	chorismate synthase	54.712	382	150	1	4	1149	56	414	3.28e-130	384
GME705_g	1.60672	G3N-13768-MONOMER	G3N-13768	EMT14328	superpathway of geranylgeranyldiphosphate biosynthesis I (via mevalonate) // "mevalonate pathway I"	hydroxymethylglutaryl-CoA synthase	34.884	86	56	0	868	1125	743	828	2.55e-08	58.2
GME7054_g	1.85518	G3C-11365-MONOMER	G3C-11365	Sobic.006G220800.1.p	glycine cleavage	aminomethyltransferase	49.471	378	181	4	25	1149	35	405	6.87e-117	347
GME7055_g	1.74981	GIO2-2297-MONOMER	GIO2-2297	#N/A	#N/A		47.17	265	119	5	226	972	43	302	3.73e-66	214
GME7063_g	0.90267	G30-15555-MONOMER	G30-15555	Bra001816.1-P	0	mannosyl-oligosaccharide 1,2-alpha-mannosidase	33.008	512	291	16	367	1866	92	563	2.25e-67	232
GME7078_g	#N/A	G2Z-11729-MONOMER	G2Z-11729	cassava4.1_013404m	L-ascorbate degradation V // "ascorbate glutathione cycle"	L-ascorbate peroxidase	25.532	235	150	7	49	750	35	245	2.01e-11	65.5
GME7080_g	1.97196	G2Z-10761-MONOMER	G2Z-10761	cassava4.1_034340m	D-<i>myo</i>-inositol (1,4,5)-trisphosphate degradation	cassava4.1_034340m; inositol-polyphosphate 5-phosphatase; phosphoinositide 5-phosphatase	62.162	37	13	1	787	894	257	293	1.61e-07	57.4
GME7081_g	2.12683	G3G-12049-MONOMER	G3G-12049	TRIUR3_34168-P1	&gamma;-glutamyl cycle	cytosol nonspecific dipeptidase; TRIUR3_34168-P1	23.133	549	352	18	16	1617	2	495	5.55e-18	91.3
GME7083_g	1.69431	GDQC-6548-MONOMER	GDQC-6548	GRMZM2G159660_P01	0	alkaline phosphatase	27.23	213	123	12	1072	1647	81	282	6.71e-07	54.3
GME7084_g	1.2328	G3G-11539-MONOMER	G3G-11539	TRIUR3_13344-P1	0	vesicle-fusing ATPase	36.64	494	276	11	1768	3225	242	706	8.08e-69	249
GME7088_g	0.963441	G2Z-7967-MONOMER	G2Z-7967	cassava4.1_022073m	0	alpha-N-arabinofuranosidase; xylan 1,4-beta-xylosidase	26.711	453	257	15	10	1218	38	465	7.84e-30	129
GME709_g	1.79786	G30-13964-MONOMER	G30-13964	Bra032557.1-P	leucine degradation I	methylcrotonoyl-CoA carboxylase	32	125	64	4	361	714	795	905	1.85e-06	52
GME7099_g	1.46197	GN7V-46463-MONOMER	GN7V-46463	Glyma.15G129100.1.p	hispidol biosynthesis	peroxidase; Glyma.15G129100.1.p	34.737	95	61	1	1945	2226	282	376	6.27e-10	64.3
GME7100_g	2.5527	GDQC-104704-MONOMER	GDQC-104704	#N/A	#N/A		33.562	292	170	9	133	978	1446	1723	1.5e-36	144
GME7101_g	1.72994	G3F-11207-MONOMER	G3F-11207	Solyc09g065830.2.1	aerobic respiration I (cytochrome c) // "NAD/NADH phosphorylation and dephosphorylation" // "aerobic respiration III (alternative oxidase pathway)"	NADH dehydrogenase; NADH:ubiquinone reductase (H+-translocating)	47.573	206	96	3	253	837	42	246	1.88e-61	197
GME7103_g	1.56989	G30-13964-MONOMER	G30-13964	Bra032557.1-P	leucine degradation I	methylcrotonoyl-CoA carboxylase	25.731	171	102	5	433	870	840	1010	2.66e-06	53.9
GME7104_g	1.75806	GN7F-29753-MONOMER	GN7F-29753	LOC_Os03g48140.1	0	myosin ATPase	39.261	1029	523	27	25	3048	42	989	0	606
GME7114_g	1.31085	G2Z-11096-MONOMER	G2Z-11096	cassava4.1_005052m	jasmonic acid biosynthesis	cassava4.1_005052m	35.116	561	316	14	40	1695	21	542	1.12e-87	283
GME7115_g	1.27871	G2Z-11096-MONOMER	G2Z-11096	cassava4.1_005052m	jasmonic acid biosynthesis	cassava4.1_005052m	35.354	495	259	13	7	1464	98	540	1.21e-77	254
GME712_g	1.81885	G34-7222-MONOMER	G34-7222	Phpat.023G039900.1.p	colanic acid building blocks biosynthesis // "L-ascorbate biosynthesis I (L-galactose pathway)" // "GDP-mannose biosynthesis"	phosphomannomutase	62.241	241	87	2	40	762	8	244	4.74e-109	316
GME7122_g	1.83168	G30-11181-MONOMER	G30-11181	Bra036628.1-P	0	heterotrimeric G-protein GTPase	32.105	190	117	3	25	561	592	780	1.15e-17	87.8
GME7123_g	1.53404	G2U-7948-MONOMER	G2U-7948	#N/A	#N/A		32.653	147	76	5	3694	4065	818	964	1.04e-14	81.6
GME7124_g	1.94029	GN7V-61621-MONOMER	GN7V-61621	Glyma.15G178400.1.p	fatty acid &alpha;-oxidation I // "ethanol degradation II"	aldehyde dehydrogenase (NAD+)	51.935	491	225	3	127	1593	26	507	5.34e-173	499
GME7125_g	1.568	G3F-8081-MONOMER	G3F-8081	Solyc04g009900.2.1	gluconeogenesis I	phosphoenolpyruvate carboxykinase (ATP)	22.33	309	177	10	2176	3069	15	271	5.82e-11	66.6
GME7144_g	1.5198	G34-8644-MONOMER	G34-8644	Phpat.020G051300.1.p	0	Phpat.020G051300.1.p; dimethylhistidine N-methyltransferase	33.225	307	160	8	727	1644	130	392	2.23e-27	121
GME7146_g	1.15993	G34-6732-MONOMER	G34-6732	Phpat.006G051800.1.p	0	ribonucleoside-diphosphate reductase; Phpat.006G051800.1.p	67.006	785	232	3	7	2289	2	783	0	1118
GME7148_g	1.45132	G34-10494-MONOMER	G34-10494	Phpat.025G037200.1.p	purine nucleotides degradation I (plants) // "adenosine nucleotides degradation I"	adenosine-phosphate deaminase	62.691	327	122	0	4	984	518	844	7.81e-148	439
GME7149_g	1.27877	GSP-6438-MONOMER	GSP-6438	Spipo29G0017500	purine nucleotides degradation I (plants) // "adenosine nucleotides degradation I"	adenosine-phosphate deaminase	46.98	298	124	7	580	1395	246	535	7.09e-71	241
[truncated: 802 more rows]
