# Supplementary material for: Inhibition of Protein Glycation by Tiger Milk Mushroom [Lignosus rhinocerus (Cooke) Ryvarden] and Search for Potential Anti-diabetic Activity-Related Metabolic Pathways by Genomic and Transcriptomic Data Mining
Source: Front Pharmacol. 2018 Feb 14;9:103. doi: 10.3389/fphar.2018.00103 (PMC5817425; doi:10.3389/fphar.2018.00103)
Supplement: DATA SHEET 2 — Coding sequences of selected notable genes in L. rhinocerus. [file Data_Sheet_2.FASTA]

>GME1349_g  [mRNA]  locus=scaffold160:5620:8283:+
ATGCTATCACCCCCTTCCCGTCTCCTCCTTGCCGCCGTTGCGGTTGTCAC
CGCTGCCAAAGGACGGTACCCCGGCCAGGATGCCCCCGGCCTTGCACGCG
ATACTCCACCACTTGGCCAGGTCGCGTCGTTCGATTTCGATGTTCATACT
GGATTGAGTGTACAGGAGATGACCTCCTCAGAGGGTGCAGCTAGCGTCGA
GTACACTCTTGACAATGGCTCTCCGTACTCACACCCATACCAGTATCAAC
GCATTGGGGACAACGGACCTCTTCTTCTCCAAGACACTCACTTGCTCGAG
CTTTTCGGTGCTTTCGACCGTGAGCGCATACCGGAGCGCGTCGTTCACGC
GCGTGGTGCCGGCGCACACGGATACTTCGAGGTGACAAACGCAGACTTCT
GCAAAAATTATACAATGATGGACATGTTGAGTGAGAATGGGTTGAAGACG
CCCATTACAATACGGTTCAGCACCGTCGGCGGCGAGTCTGGTTCCCCCGA
TGAAGCCCGCGATCCCCGTGGCTTCGCTGTGAAGTTCAGGACTCGTAAGG
GCATCCTTGATCTTGTGATGAACAACACGCCTGTGTTTTTTATTCGCGAC
CCCGCCAAATTCCCTCATTTCATTCATACTCAGAAGCGTCACCCCGCAAG
TCACCTTCGGGATAAGGACATGTTCTGGGACTATCTCGGCTCCAACCCCG
AGTCTTTGTACCAGGTTATGCGTTTGTTCTCCGACCTCGGGACGCCTTAC
GGCTTCCGCCATATGGACGCCTGGACAGGCCACACATATCGTTGGGTGAA
GGACGATGGGTCTTGGGTGTATGTGAAGCTGCACGCAGAGACCATGCAAG
GCATCATGAACTTTACGAACGCCGACGCGATCGCCATCTCCGGCTCCAAC
CCAGACTTTGCGACCCAGGACCTCTGGGATTCTATCCAGAATGGCACTTA
TCCGGGCTGGACCATGTATGCGCAGGTTCTTACCCCCGACCAGGCCGAAA
GTTTCAAATACAATGTTCTCGACCTCACCAAGGATTGGGGCTTTGACGAT
GTTCCTCGCAACGAGGTCGGCAAGTTTTACCTCACTCAGAACCCAGACAA
CTATTTTGCCGAAATCGAGCAAGCCGCGTTCACACCTTCTCATATGGTCG
ATGGATGGGCAGCCTCGGCAGACCCTGTACTCCAAGCGCGGCTGTTCTCG
TACCCCGATACTCAACGTTACCGCTTGGGTGTGAACCATATGCAAATTCC
AGTAAACGCCCCCATAAATCCCGTGGCCAACTTCGAGCGCGATGGCCGCA
TGAACGTCAACGGCAACCAGGGCTCTCGCCCCAACTACCTGTCCACGCTC
AGCAAGATTAAGCTCCCAATCCGCGCCTACGTTGACGAGACACACCAGCA
ATGGACCGGCGGTGCTGTTGCAGCAATGTCCGCTGTGACCGAGATTGATT
TTGACTGGCCGCGCCGATTCTGGAACAGCCTCTCCGAGCATGATCAGCAA
AACCTCATTAGCAACGTCGTCGGGCATCTCGGTGAGGCACCCACGTACAG
CGTTCGCCAGCGCATGGCCTCGCTGTTCTATCATGCAAATACGACACTGG
GCCAGGCTATCGCTGATGGCGTTGGTGTTCAGGTCGCGAAACTTTCATTC
TCTTACGGCCCTACGTGGTACAATGTGACCGAGGATACCCAGAACTCTAC
TGTTAACTACTGA

>GME2619_g  [mRNA]  locus=scaffold446:5786:6980:+
ATGTCTGTACTTGCTACCCTCGCTCGCTCTGCTACTCGTGCTGCGCGCCC
AACCCCGCGTGCTGCCGCTTCGCTCTCTCTCGCTGCACGGAGCTTGCACA
CTCTCCCAAAGCTCGACTATGCCTATGACGCCCTCGAGCCACACATCTCT
GGCAAGATTATGGAGCTTCACCACAGCAAGCACCACCAGACCTACGTCAA
CGGTCTCAACGCAGCAGAGGAGGCCTACGCCAAGGCCCCGTCACCGAAGG
AACAGATCAAGCTCCAGTCCGCGCTCAAGTTCAACGGCGGAGGACACATC
AACCACTCTCTCTTCTGGAAGAACCTCGCACCGGAGTCTCAAGGCGGAGG
CGAGCTTTCGACCGGTCCGCTCAAGGACGCTATTGTCGCAGATTTCGGAA
GTGTCGATGCGTTCAAGAAAAAAATGAACACCGTGACAGCGGCCATCCAG
GGTTCCGGCTGGGGCTGGCTCGGGTATAATCCTGAGACAAAGAAGCTCGA
GATCGTCACGACCGCCAACCAAGACCCGCTCCTAAGCCATGTACCCATCA
TCGGTATCGACATTTGGGAGCACGCATTCTACCTACAGTATCACAACGTT
AAGGCCGACTATCTGACAGCCATCTGGAACGTCATCAACTTCAAGGAAGC
TGAGCAACGTTTGGTCGAAGCAAGCAAGTAG

>GME5487_g  [mRNA]  locus=scaffold6:83820:86700:+
ATGTCGTCCGCCATAGGATCCGTCAAAGAGGCGTTCACTTCCATCACCGG
CCACACCGCCAAAATCGCCGACCTCCAGAAGGCGACGGTAGACCCCACGA
AGAGACCCACAAAGGGCATGACCACAGACCACGGCGTCTTCATAGCCGAT
CCGGATAACTGGTTGCGCGCTTCCAATGGTGCACGTCCGGGACCAGCTCT
CCTGGAGGATCAGATTGCTCGAGAGAAGATAATGCGGTTCGATCATGAGC
GCATTCCTGAACGTGTGGTCCACGCCCGTGGGGCCGGAGCGCACGGTTAC
TTCAAGGTTTATGACGACAAAGCGAGCAAATACACTTACGCACCTGTCTT
GACCGACGCATCCAGAATTACGCCTACTTTCGTCCGTTTCAGCACTGTGC
AGGGCTCTCGTGGGAGTGCAGACACGGTTCGCGATGTTCGTGGGTTTGCG
ACCAAGTTTTATACCAATGAAGGAAATTGGGACATTGTTGGCAACAACAT
TCCTGTTTTCTTCATCCAAGACGCGATCAAGTTCCCTGACATCATCCATG
CCGTCAAGCCCGAACCTCACAACGAAGTACCGACTGGCCAGAGCGCCCAT
AACAATTTCTGGGATTTTGTTGGTCTCCAACCTGAGTCCTCACATATGAT
AATGTGGGTGATGTCTGATCGCGCAATACCTCGCTCCTATCGCATGATGC
AAGGATTTGGTGTGAACACCTATACATTGATGAATGCGAAGGGGGAGCGC
TTCTTTGTAAAGTTTCACTGGATTCCAGAGCTCGGTGTTCACAGTCTCGT
GTGGGATGAAGCTCTGAAGATTGGTGGTCAAGATCCCGACTTCCATCGCA
AGGACCTCGAAGAGGCTATCACCAACGGTGCCTTTCCCAAGTGGTTCTTT
GGAATTCAAGTCATTCCGGAGGCTCAGGAAAACGATTTTGACTTTGACAT
CTTGGATGCTACGAAGGTGTGGCCTGAGGAACTCGTGCCAGTGGAAGTCA
TCGGTGAGATGGTTCTCAACCGCACGGTTGATGAATATTTCCCAGAGACG
GAGCAAGTCGCGTTCTGCACTACCCATGTTGTCCCCGGCATCGGCTTCAG
TGACGATCCTCTCCTACAGGGTCGTAACTTCTCCTACTTCGACACGCAGC
TTTCTCGCTTGGGCGTGAACTGGCAACAACTTCCTATCAACCGTCCCATC
TGTCCCGTTATGAACCACCACCGAGACGGCCAAATGCAGCACAGGATTAC
CAAAGATCTCAATTACTGGCCTAATAGACGTTCGATCGCCTGCCCCGTAC
CTCCTGCCGAGGGAGGCTACGCCGAGTATCCTCAAAAAGTCCAAGCTATC
AAGCAACGTTTGCGCAGTACGAAATTCCAAGAGTACTACAATCAAGCCCA
GTTGTTCTATAACTCCTTGACGGATTACGAGAGAGCGCATCTTGTTTCGG
CCCTTTCCTTCGAGCTGTCCCACTGCGATGACCCAGTCGTTTACGAGACT
TATTCCAAGGTTCTCAACAATATTGACATTGACCTCGCCAAGCAGGTCGC
CATCAACGTCGGTGGCGTGATTCCTGACAAACCTGTCCGCGAGAACCGGG
GCCAAACTTCTTCGAGACTGTCACAGCTCGCTTTTGCACCGAAGGAGCCA
ACCATCAAATCGCGCCGGATCGCCATCCTCGTTGCCGACGGATTCAATTT
AAGAGAAGTGCAGGCTCTTCGTGCGGGCCTGAAGGCGGGCATGGCGACCA
CCTTCGTTATTGGCCCCCGGCGCGGGTCTGTTTACCCAGATGGTGAACAA
GTTGGCGTCGGCAAGGGTTACAGCGCGGACCATCATTATGAGGGTCAACG
CAGCACAATGTTCGATGCGATCATCATTCCGGGTGGTACGAAGCATGCAC
AGACCCTTGCGAGCAACGGTCGTACAATCCATTGGGTGCGCGAGGCTTTC
GGCCACTGCAAGGCCATTGGCGCTCTCGGAGATGGCGTTGCGTTCCTTCG
TGAGGCTGTTCAACTCCCAGGCATTCAGCTTGCGTCGGACCTTAATAGCG
ACAGCGTCACGAATTCGTACGGTGTCGTGACCGCAGGGAAATATGGCCTT
GGATCTGCAGCAGCGGATGCACTCACCATCAAGCGGGATGAGAAGGGGTT
CCTCTCTAACTTTGCGTTCGAAGTCAGCAAGCATCGCTGTTACGAGCGGG
AAACGGATGGGTTCGCATCGCAGGTTGCATACTGA

>GME6099_g  [mRNA]  locus=scaffold54:52222:53451:+
ATGCGTCCTTCCCTGTTCTTCCCTCTGGTCGCCGCTGCCGGCGTTCTCGC
AACTACTCCAGCTGAAGTAGTTTCCCAACTCCGCGCTGCGGCTACCCAGA
GTGACCGCGTCAAGATCTTGAGCAACGACAAGGACTATGTTTTCGACTTT
TACAACGCAACGGCCGGCAAGGGTGCGGGAGGCAGTACGATCGCTGCCGC
CGTGAACAATTTCCCGGCCTTGGTCAACCAAGGACTGGCCATGACAATCG
GGATGCTCGGCCCGTGCGGTATGAACACTCCCCACACCCACCCTCGCGCG
ACAGAGATGCTCTTCCTTGTCAATGGCACCCTCACTACGGGAATGATCAC
TGAGAACGGCGCTCGCTTTGTTTACAATAAGCTCGAGGCGGGTATGGCCC
AGGTCTTCCTCCAAGGGTCCATCCATTATCAACAAAATGAGGGATGCGAT
CCTGTCATGTTTGTCGCCGCCTTGAACAACGAGGACCCGGGTGTCATGTC
TGCCGCTCAGCGCTACTTCGGTCTCCCTCCGGATGTCGTCGCTGCTTCCC
TCGGCGACGTTGGCGTTGAGGAGGTCGTCGGTCTCGAAGCCATGATCCCC
GACAACGTCGCTCTCGGCCTCCAGAGGTGTCTCGACTACTGCGGGATCAA
GCGCGGCATGCAGCCGTCGAACCAACGCCAGCCCCGCGTCGGCGCCAACG
CGCTCCCCTCCATGGAGTCCACCTGGCCCGCGACGAAGACCAAGTCGTAC
AGCACCGTCGTGATCGCACTCGGCATCGCCGTCGGCGCCATGGCCTTCGG
CTACCTCGCCATCGGTATCTTCTGGCTCGTCACCCGCAAACGCCGCCAGG
CCGAGCAGGCCAACCGCTGGTACGTCCGCCCCGACATGAGCGGCCGCTCG
CTCGTCCCCAACGACGAGAAGTACGACACCGCGCAGTGA

>GME6571_g  [mRNA]  locus=scaffold106:84721:86752:+
ATGCCATCCGCGGCTGTGTTCAAGTCTCAGGACAACAGCCTCTACACCAC
CTCCACAGGTGCACCCATCTTACAGCCGTACGCTGCTCAGCGCATCGGCA
AGATCGGGCCTCTGCTGCTCCAAGACTTCCACCACATCGACCTCCTTGCT
CACTTCGATCGCGAGCGTATCCCTGAACGTGTCGTCCACGCTAAGGGCGC
GGGTGCTCATGGTTACTTTGAGACCACCCATGATATTAGCGACTTGAGCT
GCGCGGCGCTCTTCAGCGCCGTCGGAAAGAAGAGTCCGGTGACGATGCGG
TTCTCAACTGTCGGTGGCGAACTTGGATCTGCGGACACTGCCCGTGACCC
TCGAGGATTTGCCATCAAGATCAAGACTGAGGAGGGTAACCTCGACTGGG
TATTCAACAACACCCCTGTGTTCTTCATCCGTGATCCTGCCAAGTTCCCG
CACTTCATCCACACCCAGAAGCGTGACCCGCAAACTCACCTCAAGGATGC
CGACATGTTCTGGGACTACCTCTCTCAAAATCCCGAATCCATTCACCAGG
TCATGACCTTGTTCTCGGACCGTGGAACTCCTGATGGCTACCACAACATG
CACGGCTATTCCGGCCATACTTTTAAGTGGGTCAACAAGGACGGCAAGTT
CCATTACGTTCAGGTCCATGTCCGCAAGGATGGCGGTGTCAAGACTCTCA
CCGACGACGTTGCGACGAAGCTCGCGGGCGAGAACCCTGACTACGGTATT
CAGACTCTTTTTGAGGCTATCGAGAAGGGCGAGTTCCCGTCCTGGACTGT
CTACGTTCAAACCATGACGCCTGAGCAAGCTGAGAAATTCCGCTACAACA
TCCTGGATTTGACGAAGGTCTGGCCACACAAGGATTACCCCCTCCGCCCC
GTTGGGAAGATCGTTCTGAACAAGAACGTTGAGAACTACTTCGCCGAGAT
CGAACAGGCCGCATTCTCGCCGTCACACCTTGTCCCCGGTATCGAGCCTT
CTGCTGACCCCGTCCTCCAGTCGCGTCTCTTCTCTTACCCCGACACTCAC
CGTCACCGTCTTGGTGTCAACTATAGCCAGCTCCCCGTCAACGCCCCTAT
TGCGCCCGTTTCCAATTTCCAGCGCGACGGTTTCATGGCATTCAACAACC
AGGGCTCGCGCCCCAACTACCAGAGCAGCATCGTGCCGCTGAAGTACAAG
GCGAAGGCGTACGAGGATGTCGAACACGAGGTGTTCCTCGGCACTGCTCA
GATCGACCTCAGCGAAATCACTGAGCTCGACTTTGAGCAGCCCCGTGCGC
TTTGGCAGAAGGTCTTCAGCGACGTCGACCGCGACCACTTTGTCGGCAAC
GTCGCGGGCCATCTCAAGAATGCGAAGAGCGCAGAGGTCAAAGCCAGGCA
GCTGTCCGTGTTCGCCGCTGTCGACCAGACTCTCTCCGACCGCATCGCTG
ATGCCATTGGTGCGCCTCATGTCAAGCCCCTTGCGTGCAAGTCTGCGGCG
GAGGCTATTCGTTTCAAGTTCGCTGCGAAGTAG

>GME7293_g  [mRNA]  locus=scaffold38:81480:82374:+
ATGGACTTCCCCCAGACTCGTCAGACCAGACAGCCTCGCCTCGCAATCAC
TGCCTCCTTCTTGCTCATCGCTGTGTTCGTCATTTGGCTCATTCTTCCAA
GAAGCTCTGCGCCGCCGGAGGACATTCTCCCCCTTCCTATCATCACAAAA
GCGGTTGCTGTCTTGAATGGTGACACAGTGAGCGGTACCGTCACATTCAC
ACAACCATACCCGACCGCACCAGTCACGATCTCGGGTGAAGTTAAGAATC
TCCACGCCTTATCAGAGCATGGGTTCCACATCCAGTACGTTACTCATGAA
ACTTGCGTCCCAACTATCGCAAACGTCTTGGGTAGCGCATTTGGCGACCT
AAGTAATGGCTGCACATCTGCCGGTCCACACTTCAATCCATTTCAAGTAA
CGCACGGCGCGCCGAGCGACCCACAGCTCAAACGACATGTGGGAGACTTG
GGTAATATCCAGGCGGACTCACAGGGCGTGGCTAGCTTATCCCTCGAGGA
CCGGCTCATCTCGTTGAATGGACCCTTGAGCATCGTTGGTCGCGCGGTTG
TCGTCCATGCAGGTTCTGATGACCTCGGCCGTGGTGGCGACGACGAGTCG
CTCAAAACTGGCAACGCAGGAGCACGCGCTGCATGTGGTGTCATTGGTGT
GCTTCCCTAA

>GME6464_g  [mRNA]  locus=scaffold48:16:1202:-
ATGGCTTTCCTCCCAGTCTCCAATCTCGACATCGTCCTACTCGTCTTAGC
TGCCTTAGGCTTCGGTGCATACCGCATGCTCAGTGTTCCATCTCACCTTC
GGCACATCCCAACGGTGCCTCTATGGCCTCTGCTTTACAGTTATCTATCG
GGGGAAGTGGAGGAGCAGCGCGTAAAAAGACTCGTCCTACCGTTCGCAAA
GAAGATGCAGACGGATGTCGTTCTCGTTTTTTGTCTTGGAGACTGGATGG
TCCAGGTTCTCGATCCCAAGACGGGTGAATATCGCCAGCTTGGGAAGCGA
ATGCTCGAAGACCCTGCCGTGAGGAAACAGCCGCAATCCTCCGACTTGCT
CCTCTGGAGGTTGATTGGCCGCAACAACGTGTTCATGTCAGACGGCGAGA
TGTGGAAGCGGCAGTCGAAAATGATGCACGACGCCCTTCGCCAGACCATC
CCCATAGACGTCTTCACGTCTCTCGCGAGCACGACGTTCTCCATCATGGG
CGACGGTGGCAGATTCCAATGGAGCGGACTCATGAACCGCTTCACACTCG
ACGCAGTTGGGAAGACCGTCATCGGCTATGACTTTGAAGCACTCACCAAC
CCGCAGAACTCGTTTTGCCAGCGGTACCACGATGTCATGTCTGCTATCGC
GAGTCCGGCGTACGTCGTCCTGCCCAAGCTCGAGCGTTGGCTGCCTCGAC
ACAGCGTCCGAGCCATGATCGACAGCTTCGTCGACGATTTCTGCACCCTC
CTGCAGAAAAAGCGACTCAACCCTGGAAATGACGTCATAACATACATGTT
CCAGTCACCAGAGATGACCGACATCGAGTTCCGCGACAACTCCATTGTCC
TGTTCATTGGTGGTCATGACACAACCGCTGGCGCGCTATCCTCCACCATC
TACTTCTTAGCGCGATACCCAGAGATCCAGGCCAAGCTCCGGGCGGAAGC
TCTCGCCGTGCTATGCGACGAGGAGCCCCGCATCGAGCACTTTGCCCGAA
CCCCATACCTCAACGCCGTCATCCGCGAGTCTATGCGCTACAACACCCCC
ACGAACGTCACC

>GME1778_g  [mRNA]  locus=scaffold10:150607:152593:-
ATGGGAATCTCTGTTGTTCTTTATCGTTTATCACCCTACCATCCTCTCGC
ACGCTACCCGGGACCACTTCGTTACAAGATCTCAAAGTTCGTCTGGGCAA
TTGGAACCTTCGGCGGGTACTCGCATTATCGTCTCAGGAAGTTACATGAA
AAATATGGAGACGTGGTTCGGATTGGTCCAAACGAACTCTCCGTACGAGA
TTCGTCGGCGATTGGGACTGTATTCGGGGCCCCGGGAGTCCCGAAAAGCC
CATCCTACGCAGGGGGAACACTTGGATCCAGCACAAAAGATGTCAATATG
ATGATGATCGGCGTCATGGACTTTGAGGAACACATGGGTCGTCGTCGAGC
GTGGAATCGTGCATTCAGCACTTCAGCCGTTACGGAGTACAAGGAATTCA
TTGCCTCACGTGCCCGACTATTGATTGAGGGCCTGGAGCAGGAGGTTGGA
GATGTATCGCTTGGACATTGGTTTAACAATTTCTCATACGACTTCATGTG
CGACATGACGTTTGGCGGAGGATCAGACTTGTTACGGGGAAGCATCCAAA
ACAATCCCTGGTCTGCAATCGAACAAGGCGTAGTAGTAGGCAACTTCTTC
TCTCATATTCCTTGGCTTGGTGTCCACATAGGACGCATCCCAGGCGCTGC
CGGGCCACTCAATCATCTTATGGCTCATGGGCGGAGGCTCGCTAGCGAGC
GCATCCGGCGTGGCTCCTCGACACGGGACCTGTTCCACTATCTTAGCAAC
GAGGACCTTCCCAATAAGCCTCCACCTCTGACCAAACAGCTGGTCGACGA
TGGTATCCTCGCGATGATCGCAGGGGCAGACACTACTTCTAGTGCAATGA
CTAGCATATTCTTTTGTCTTGCCACGAACCCGGACGCATATGCAGCTCTG
CAGGCTGAGGTCGATCGTCACTTTTCGATAGGCGAGGATCCGTTAACTAT
TGGTGACTATCGGGAGCTGCACTACCTCAATGCGGTGATCAACGAAGCAT
TGCGTCTCTTTCCTCCCGTTCTCAATGGTGGGCCACGCAAAGTGCCGCCT
CACTGGGGCGCAGTCACTGCAGGATCAATGGTCATCCCACCGGGAACCAC
CTTCTGGATTCCCTCGTACTCACTCCATCGGGACGCCCGGAACTTCTGCT
ACCCCGACACCTTCTGGCCCGAACGATGGCTTGTCGCGTCCGGTCATCTC
TCGCTCAACGATGCCCATAGATGCCGTCCAAAAGACAAGGACGAAGACAA
GGGGAGCCTCTCGGGCGAGTTGCGCTTTGTGCATAACGAACCCGCGTTCA
TCCCGTTCTCGTACGGGCCTATGAATTGTGCTGGGAAGAACCTTGCACTG
CTTCAACTCCGGATGGTGGTCTGTGCGCTCGTTCAAAAGTTCCACGTGAC
ACTGCGGGAGGGGTGGGACGCGGGAGAGTTCGGGAAGGGTTTCAAGGACT
ACTTTGTCGCTTCTAAGCCTGAGCTTCCTGTGTTGCTCCAGGCGAGGTAC
TAG

>GME977_g  [mRNA]  locus=scaffold288:18251:18937:-
ATGAACCACGGTACACTTGGTCCCGGCCTGTTAGCAACTACTGGCGACAA
GCACCGTCGCCAGCGCAAGATGCTGAACCCGGCTCTCAACACCAATCATA
TGCGGGAAATGATGCCTATTTTTAACGATGTCACTCACAAGCTGCGGCAA
GCTCTTGAAGACAGGGTGAAGAATGGTCCGAAGGAAATAAACATGATCGA
TTGGATGGGTCGCGCTGCTCTAGAACTTATCGGCCAAGCTGGCCTTGGGT
ACTCCTTTGACCCGTTGACAGAGGAACAAGAAGACCCATATGGAATTGCG
TTAAAGTCCTTCATGTACACCATTAATGTATCAACCTCTTTCTACGCCGC
GGTACCGCCTGCATGGGGTGCAACTGTTGCGGAATGGCTACCGCATGCAG
GCTTCCAGAAGCTCAGGTCCATCGTGCTGATGATGCACCACAAGTCTATT
GAAATCTACCATCAGAAGAGACAAGCACTTGAACGTGGAGACGAAGCCCT
CAAATAG

>GME4013_g  [mRNA]  locus=scaffold4:226382:227501:+
ATGGCTACTGACACAGCTAGACGGGTTGCCATCGTCGCCGGCGCTGCCCA
AGGTATTGGTCGCGCCATCGCCTTCAGGCTGGCGAAGGATGGGTTCGACT
TGGGACTCTTCGATCTCCCCACATGCCGGGAATTGCTGGAAGAAGTGGCG
GCCAACATCCGACAGGACCTTGGCGCTCGCGCCGTCGCCGTCTATGGAGA
TATGTCCGTGGAAGAAGACGTCAAGGGGCTGGTGAACACCGTAGTGCAAG
AGCTCGGGGATCTCTATGCGATGATTGCCAATGCTGGCATCTCTGCAGTG
TACCCGTTGCATGAAAACGTGTTCGAAAGGCTCATGGCCGTCAACGTCAA
GGGCATCTTCTTCTGCTACAAATACGCCGCCATCCGGCTAATCGAACAGG
GCAAAGGCGGGCGGATCATCGGGGCGGCATCCACTGCTGGCAAGGTCGGT
GTACCCGGCCAATCTGTCTATTCCGCAACCAAGTTCGCGATCCGCGGAAT
GACCCAATCGGCCGCCATGGACTACGGAAAGTATGGTATCACTGTGAATG
CATATGCTCCAGGAGCTGTGGACACGCCTTTGATGCGTAAAACGGACGAG
GAATTATGCCTACGCACAGGCCAGCCCGTTGGGTCGTGGAGTGCCCGCGG
TCTCAACAATGTCCTGGGGCGTTACGCACAAGCAGAAGACGTGGCGAAGC
TTGCCTCCTTCCTTGTGTCAGATGACGCTGGATTTATCACTGGTGTGTCC
CTACTGATTGCAGTTGCGCCTGCACACTTGGAACGATGA

>GME3047_g  [mRNA]  locus=scaffold17:17351:18590:+
ATGTCCAGCAACGACGACTTCCGCAAGAGGACCCTCGCAAGGCTCGAGAG
CATTCGTTCTCACCTCCAGAATTCTCCTCGTGGGACACGCCTCAAGGACA
AAGTGTGCATCGTTACTGGTGTCGGCTCTCTCAAAGGAATAGGTCGCGCT
ACGGCTCTGCTATACGCGCACGAAGGAGCCCGCCATCTGTACCTGTCCGA
CTACGATTCAACTAATCTTCCTGACCTGAAGGCAACTATTGAGAATGCGT
ACCCGGATGTCAAGGTCACGACCCAACAAGCGGACGCCGCCGACGAGGAC
GCTGTTGCGGCAATGTGCAAACAAGCGCTCCACGATGAGGGTCGACTGGA
CGTCTTTTTCGCAAATGCCGGAATTGCTACCGCCTCACCTCTTTGGGATA
TCACTTCGACGCAATTCATGGAAGTTATGCGCGTCAACGCTCTGTCGTGC
TTCCTCGCCGTGAAGCATGCCTCCGAGGCGATGAAAAAGATCAATGTCTC
CCGTGGCAAAGACCACAGTGGTGGTAGCATCATCCTCACTGCTTCAGTTG
CTGGAATTCGTTCTGGTGCGGGTACCATTGAATACAGCGCCAGTAAAGCT
GCCGTGAACAGCATCGCGCAAACAGCCATTTATCAGCTGCAGAGGACCGA
TATCCGCGTGAACACCATTTGCCCAGGTCTCATCGAGACTGGCATGACGT
CCGCCATGTTTGACCATGCTCGCTCAAGAGGTAACGAGGGCAAAATTGGG
CAGCTGAACCCTCTTGGTCGCTATGGCCTTCCGCAAGGTTCAGTCGCCGT
CTTCTGA

>GME3225_g  [mRNA]  locus=scaffold21:95398:96106:+
ATGCCCCGCTCTCCCCACACCGCCAGCTTCAAGTTCAATCACACCATGAT
TCGTGTCAAGGACGCTCAGCAGTCCCTCAAGTTCTACACAGAGATCCTCG
GCATGGACCTCGTCGCCAAAAACGAGTTCGACTCCTTCACCCTCTACTTC
CTCGCCTTCGACCACGGCTCCCCCACCACCCCCGAGAACCGCTTCGCCCG
CGAGGGCATCCTCGAGCTCACCCACAACCACGGCACCGAGTCCGACCCCA
CCTTCCAAGGCTACGCCAGCGGCAACACCGAGCTCGCCCGCGGCTTCGGC
CACATCGCCATCACCGTCGACGACGTCGAGGCCGCCTGCGCTTACTTTGA
GCAGCAAGGCGTCAAGTTCCAGAAGAAGCTCACCGACGGCACCATGAAGC
ACATCGCCTTCATCCTCGACCCCGATGGCTACTGGATTGAGGTCGTTCCC
TGCACCTACAAGCCCAAGGCTTGA
